# Supplementary material for: Unraveling Genomic and Pathogenic Features of Aeromonas ichthyocola sp. nov., Aeromonas mytilicola sp. nov., and Aeromonas mytilicola subsp. aquatica subsp. nov
Source: Animals (Basel). 2025 Mar 26;15(7):948. doi: 10.3390/ani15070948 (PMC11988052; doi:10.3390/ani15070948)
Supplement: Supplementary file 1 [file animals-15-00948-s001.zip]

Archive with 2 entries (2 files):
- Sup. Figure S1-S4 and Sup Tables S1-S7 updated.pdf
- TableS-8.xlsx
