# Supplementary material for: Unraveling Genomic and Pathogenic Features of Aeromonas ichthyocola sp. nov., Aeromonas mytilicola sp. nov., and Aeromonas mytilicola subsp. aquatica subsp. nov
Source: Animals (Basel). 2025 Mar 26;15(7):948. doi: 10.3390/ani15070948 (PMC11988052; doi:10.3390/ani15070948)
Supplement: Supplementary file 1 [file animals-15-00948-s001.zip › TableS-8.xlsx]

## Sheet: A-5
Table S8: Prevalence levels of the strain across the various metagenomes as detected through the IMNGS platform
#SampleID	Size	Description	0.99	0.97
DRR055424	900398	biofilm metagenome	298927	298927
ERR1777602	246362	Cyprinus carpio	172211	172211
ERR1777601	208064	Cyprinus carpio	127029	127029
ERR1777630	240552	Oncorhynchus mykiss	121568	121568
DRR055422	502826	biofilm metagenome	115442	115442
SRR6339827	118317	freshwater metagenome	110898	110898
SRR6339826	127668	freshwater metagenome	110266	110266
ERR1777584	254326	Cyprinus carpio	109414	109414
ERR1777580	220336	Cyprinus carpio	104742	104742
SRR8381935	216940	fish metagenome	103005	103005
ERR1777585	189741	Cyprinus carpio	102861	102861
SRR1561837	131962	gut metagenome	90064	90064
SRR6339813	125044	freshwater metagenome	87049	87049
SRR5176366	367835	gut metagenome	85622	85622
SRR1561815	214091	gut metagenome	84782	84782
SRR1561809	171359	gut metagenome	84572	84572
SRR1561818	126403	gut metagenome	83058	83058
ERR1777594	272690	Cyprinus carpio	75853	75853
SRR8394896	128247	zebrafish metagenome	74507	74507
SRR8394908	127182	zebrafish metagenome	74054	74054
SRR5176315	217898	gut metagenome	71027	71027
SRR1561817	171854	gut metagenome	70336	70336
ERR1777581	209429	Cyprinus carpio	69032	69032
ERR1777589	262577	Cyprinus carpio	66438	66438
ERR1777590	263923	Cyprinus carpio	62944	62944
ERR1777592	286635	Cyprinus carpio	60423	60423
SRR8394907	94168	zebrafish metagenome	59902	59902
ERR1777582	275619	Cyprinus carpio	59753	59753
ERR1429963	380853	metagenome	59216	59216
SRR1561808	128152	gut metagenome	58618	58618
SRR6339815	104296	freshwater metagenome	58603	58603
DRR055427	507374	biofilm metagenome	57360	57360
ERR1777586	297263	Cyprinus carpio	57325	57325
SRR1561799	100609	gut metagenome	57116	57116
ERR1777588	299134	Cyprinus carpio	54053	54053
SRR1561848	123770	gut metagenome	53511	53511
DRR055425	244059	biofilm metagenome	52750	52750
SRR5176392	463319	gut metagenome	52018	52018
SRR1561805	67974	gut metagenome	51127	51127
SRR1561778	70730	gut metagenome	51100	51100
SRR1561767	71309	gut metagenome	50901	50901
SRR1561856	102997	gut metagenome	50901	50901
SRR1561839	77058	gut metagenome	49990	49990
SRR8394900	101022	zebrafish metagenome	48739	48739
SRR8394912	111415	zebrafish metagenome	48504	48504
SRR1561836	98925	gut metagenome	47772	47772
SRR1561807	105675	gut metagenome	47719	47719
SRR1561813	84835	gut metagenome	47273	47273
SRR1561816	114847	gut metagenome	46489	46489
ERR1429965	545077	metagenome	46382	46382
SRR1561828	81834	gut metagenome	46295	46295
SRR1561857	99582	gut metagenome	45767	45767
ERR1777603	241680	Cyprinus carpio	45559	45559
SRR1561832	62764	gut metagenome	45302	45302
SRR1561849	97431	gut metagenome	44317	44317
ERR1429959	430877	metagenome	43167	43167
SRR8394898	59121	zebrafish metagenome	42527	42527
ERR1777583	223036	Cyprinus carpio	42216	42216
SRR5176321	357617	gut metagenome	42210	42210
ERR1777587	282391	Cyprinus carpio	41367	41367
ERR1389068	254933	metagenome	41176	41176
ERR1770360	54693	Hirundo rustica	40631	40631
SRR1561820	103848	gut metagenome	40347	40347
ERR1777593	269236	Cyprinus carpio	40219	40219
SRR8394897	229385	zebrafish metagenome	39635	39635
SRR1561811	58615	gut metagenome	39433	39433
SRR1561775	53460	gut metagenome	39219	39219
ERR1429958	337154	metagenome	39207	39207
ERR1777578	281108	Cyprinus carpio	39202	39202
SRR8381940	190200	fish metagenome	39156	39156
SRR6374494	55886	invertebrate gut metagenome	38601	38601
SRR6374492	52027	invertebrate gut metagenome	38053	38053
SRR6340116	70679	freshwater metagenome	37922	37922
SRR6374487	86992	invertebrate gut metagenome	37528	37528
ERR1777627	267714	Oncorhynchus mykiss	37327	37327
DRR055420	545746	biofilm metagenome	36915	36915
SRR1561844	50781	gut metagenome	36562	36562
ERR2207891	46506	Homo sapiens	36490	36490
SRR5176286	224946	gut metagenome	36207	36207
ERR1777591	317699	Cyprinus carpio	36033	36033
ERR1777579	157164	Cyprinus carpio	35966	35966
SRR6374491	57005	invertebrate gut metagenome	35880	35880
SRR6149145	38611	gut metagenome	35646	35646
ERR1777577	206696	Cyprinus carpio	35283	35283
SRR1561776	67323	gut metagenome	34401	34401
SRR1561845	113285	gut metagenome	33337	33337
SRR2095035	63221	wastewater metagenome	33213	33213
SRR8394895	64500	zebrafish metagenome	32851	32851
SRR1561822	108180	gut metagenome	31875	31875
SRR5630930	269425	gut metagenome	31684	31684
SRR1561843	120094	gut metagenome	31562	31562
SRR6370883	76806	invertebrate gut metagenome	31434	31434
SRR1561819	76605	gut metagenome	30884	30884
SRR6374486	57465	invertebrate gut metagenome	30842	30842
SRR1561777	42549	gut metagenome	30469	30469
SRR1561826	58852	gut metagenome	29927	29927
SRR5176350	183709	gut metagenome	29824	29824
SRR8279180	82391	Polydrusus inustus	29385	29385
SRR1561834	201469	gut metagenome	28769	28769
SRR1561840	96612	gut metagenome	27656	27656
SRR4409218	30492	gut metagenome	26941	26941
ERR2208040	111022	Homo sapiens	26661	26661
SRR2095037	43126	wastewater metagenome	26636	26636
SRR6370891	65251	invertebrate gut metagenome	26635	26635
SRR6374490	65251	invertebrate gut metagenome	26635	26635
ERR1777621	261591	Oncorhynchus mykiss	26604	26604
SRR6340109	73507	freshwater metagenome	26251	26251
ERR947387	117266	metagenome sequence	25990	25990
SRR6370885	50857	invertebrate gut metagenome	25946	25946
SRR1561831	99200	gut metagenome	25684	25684
SRR8279183	63336	Paederidus ruficollis	25047	25047
SRR1561838	86005	gut metagenome	24879	24879
SRR1561785	47185	gut metagenome	24705	24705
SRR8404018	47764	plant metagenome	24678	24678
SRR6370882	57017	invertebrate gut metagenome	24478	24478
SRR2592499	98371	sediment metagenome	23816	23816
SRR1561768	29359	gut metagenome	23723	23723
SRR5176397	314920	gut metagenome	23375	23375
SRR6374493	71154	invertebrate gut metagenome	22972	22972
SRR2107458	129250	root metagenome	22063	22063
DRR100269	45191	bioreactor sludge metagenome	21765	21765
SRR5176376	476194	gut metagenome	21576	21576
SRR5176368	153841	gut metagenome	21350	21350
SRR8381890	209645	fish metagenome	21163	21163
ERR1472435	30725	Hirundo rustica	20842	20842
SRR6370890	64699	invertebrate gut metagenome	20579	20579
SRR4346605	24617	gut metagenome	20459	20459
SRR8381884	290290	fish metagenome	20339	20339
SRR6340123	67142	freshwater metagenome	20092	31098
ERR1777597	189938	Cyprinus carpio	20006	20006
SRR8404015	43763	plant metagenome	19981	19981
SRR6339755	68441	freshwater metagenome	19756	19756
SRR1561810	52784	gut metagenome	19637	19637
SRR6370881	58974	invertebrate gut metagenome	19134	19134
SRR6374488	58973	invertebrate gut metagenome	19133	19133
ERR1447422	257197	metagenome	18886	18886
SRR3213255	27104	beetle metagenome	18249	18249
SRR6340110	77075	freshwater metagenome	18176	50434
SRR1561821	60336	gut metagenome	18149	18149
SRR3147875	3076118	gut metagenome	17964	17964
SRR5176362	398996	gut metagenome	17956	17956
SRR6370889	52879	invertebrate gut metagenome	17921	17921
SRR5176388	234596	gut metagenome	17837	17837
SRR6149170	36167	gut metagenome	17685	17685
SRR6149146	25429	gut metagenome	17522	17522
SRR5630925	191950	gut metagenome	17206	17206
SRR5630936	228204	gut metagenome	16982	16982
SRR8381885	165567	fish metagenome	16792	16792
SRR2982896	205365	human metagenome	16731	16731
SRR6149097	218231	gut metagenome	16578	16578
SRR1561823	67014	gut metagenome	16390	16390
SRR8381874	179568	fish metagenome	16116	16116
SRR2846102	5861322	skin metagenome	15906	15906
SRR1047027	58338	unclassified Bacteria (miscellaneous)	15901	15901
SRR8381908	157823	fish metagenome	15843	15843
ERR1472777	18745	Hirundo rustica	15827	15827
SRR3213366	29954	nematode metagenome	15752	15752
SRR6370884	49687	invertebrate gut metagenome	15690	15690
SRR8381942	235511	fish metagenome	15403	15403
SRR6434175	215233	mollusc metagenome	15308	15308
SRR7015416	100270	freshwater metagenome	15261	15261
ERR2860683	20823	human metagenome	15252	15252
ERR3182200	34551	Homo sapiens	15251	15251
ERR1472663	20260	Hirundo rustica	15238	15238
SRR5176400	364662	gut metagenome	15228	15228
SRR5315185	106916	gut metagenome	14948	14948
ERR2740231	55431	pig gut metagenome	14930	14930
ERR1389071	389750	metagenome	14902	14902
SRR6149157	34463	gut metagenome	14887	14887
SRR8561485	110936	gut metagenome	14878	42479
SRR6513201	180071	freshwater metagenome	14120	14121
SRR1917366	72814	activated sludge metagenome	14098	14098
ERR348708	89156	metagenome sequence	14078	14078
SRR8381889	194200	fish metagenome	13930	13930
SRR1561852	59502	gut metagenome	13906	13906
SRR5315184	124850	gut metagenome	13904	13904
SRR8404012	40804	plant metagenome	13849	13849
DRR100268	34302	bioreactor sludge metagenome	13832	13832
ERR1429951	565341	metagenome	13680	13680
ERR1777595	151003	Cyprinus carpio	13577	13577
SRR6370880	67656	invertebrate gut metagenome	13312	13313
SRR6374489	67654	invertebrate gut metagenome	13312	13313
SRR3112980	62351	aquatic metagenome	13301	13301
SRR1561773	17034	gut metagenome	13291	13291
SRR8381881	175842	fish metagenome	13289	13289
SRR1342466	166778	Bacteria	13036	13036
SRR8381939	187727	fish metagenome	12808	12808
SRR5176325	231196	gut metagenome	12518	12518
SRR8394915	128537	zebrafish metagenome	12503	12503
SRR1561853	86209	gut metagenome	12455	12455
SRR1561846	101565	gut metagenome	12397	12397
SRR5176302	182586	gut metagenome	12395	12395
SRR5176360	220103	gut metagenome	12322	12322
SRR5176403	186311	gut metagenome	12236	12236
ERR2860879	50642	human metagenome	12088	12088
DRR072536	135719	sludge metagenome	12031	12031
SRR6513158	217135	freshwater metagenome	11968	11968
SRR8381883	132098	fish metagenome	11786	11786
SRR5176405	434326	gut metagenome	11758	11758
ERR1472532	24565	Hirundo rustica	11708	11708
SRR1342465	156747	Bacteria	11669	11669
ERR1273813	29758	metagenome	11572	11572
SRR4039650	108346	aquatic metagenome	11555	11556
SRR6513205	228136	freshwater metagenome	11549	11549
ERR522642	35505	human gut metagenome	11521	11521
SRR4039652	228937	aquatic metagenome	11155	11155
ERR951881	67607	Calliphora terraenovae	11135	11135
SRR8381923	170842	fish metagenome	11086	11086
ERR1212908	53623	Anas platyrhynchos	11070	11070
SRR8279088	50095	Bembidion varicolor	10957	10957
SRR8381932	217933	fish metagenome	10887	10887
SRR8381882	170234	fish metagenome	10780	10780
SRR5176342	398625	gut metagenome	10590	10590
SRR1561765	12270	gut metagenome	10496	10496
SRR8279028	50297	Cheilotoma musciformis	10471	10471
SRR1813759	92289	coral metagenome	10381	10381
SRR5000864	57959	plant metagenome	10257	10257
SRR8398884	47388	sludge metagenome	10070	10070
SRR8218024	164053	metagenome	10068	10068
SRR5176412	256838	gut metagenome	10064	10064
SRR1813812	128510	coral metagenome	10019	10019
SRR584296	13411	fish metagenome	10010	10010
SRR2095057	35207	wastewater metagenome	9851	9851
ERR1472638	15518	Hirundo rustica	9850	9850
SRR1813808	140026	coral metagenome	9838	9838
SRR5176306	203613	gut metagenome	9816	9816
SRR5176336	404573	gut metagenome	9784	9784
SRR2096896	24476	wastewater metagenome	9651	9651
SRR6513182	151323	freshwater metagenome	9612	9612
SRR5176343	275844	gut metagenome	9580	9580
SRR5486730	32248	plant metagenome	9555	9555
SRR5630916	334131	gut metagenome	9528	9528
ERR1472437	24449	Hirundo rustica	9508	9508
SRR5176319	215080	gut metagenome	9502	9502
SRR2095055	48361	wastewater metagenome	9416	9416
SRR1561800	13840	gut metagenome	9360	9360
SRR1813743	85429	coral metagenome	9298	9298
SRR7299268	25197	human metagenome	9153	9153
SRR5630933	368341	gut metagenome	9127	9127
SRR5630920	250170	gut metagenome	9082	9082
SRR5176409	221605	gut metagenome	9028	9028
SRR1213937	33423	human gut metagenome	9026	9026
ERR2134241	66973	Homo sapiens	8986	8986
SRR8404016	46739	plant metagenome	8972	8972
ERR1742545	39822	freshwater metagenome	8952	8952
SRR8664736	56033	air metagenome	8904	8904
SRR6149140	41901	gut metagenome	8900	8900
SRR5630929	316606	gut metagenome	8889	8889
DRR082898	99776	groundwater metagenome	8847	8847
ERR2937269	43302	wastewater metagenome	8731	8731
SRR8381886	176236	fish metagenome	8717	8717
SRR6340135	89718	freshwater metagenome	8664	20468
ERR520812	26078	human gut metagenome	8567	8567
SRR4418053	100778	gut metagenome	8525	8525
SRR8381876	193737	fish metagenome	8459	8459
SRR5176335	167158	gut metagenome	8456	8456
SRR5176284	384855	gut metagenome	8353	8353
SRR1814155	134882	coral metagenome	8337	8337
SRR6513204	181251	freshwater metagenome	8314	8314
SRR6149154	29559	gut metagenome	8290	8290
ERR1273834	69001	metagenome	8206	8206
ERR1212744	29980	Anas platyrhynchos	8195	8195
SRR7535654	71181	aquatic metagenome	8193	8193
SRR5176294	216532	gut metagenome	8170	8170
SRR6513173	221822	freshwater metagenome	7874	7875
SRR4000818	21117	gut metagenome	7862	7862
ERR1777596	225261	Cyprinus carpio	7795	7795
SRR7015415	62587	freshwater metagenome	7787	7787
SRR1813777	139935	coral metagenome	7758	7758
SRR6308918	36872	freshwater metagenome	7717	7717
SRR1813815	95115	coral metagenome	7696	7696
SRR8350967	95922	phyllosphere metagenome	7683	7683
ERR2937281	53835	wastewater metagenome	7679	7679
SRR1813809	92551	coral metagenome	7662	7662
ERR2937254	29610	wastewater metagenome	7625	7625
SRR8394870	142063	zebrafish metagenome	7609	7609
SRR8698306	49988	fish metagenome	7586	7586
SRR1813752	99771	coral metagenome	7582	7582
SRR7535641	75450	aquatic metagenome	7562	7562
ERR1447421	204660	metagenome	7544	7544
ERR2860767	34956	human metagenome	7531	7531
ERR522400	22306	human gut metagenome	7471	7471
SRR8398885	47231	sludge metagenome	7444	7444
SRR6513193	225877	freshwater metagenome	7392	7392
SRR1212857	33634	human gut metagenome	7310	7310
SRR6149117	37365	gut metagenome	7275	7275
SRR6513195	190511	freshwater metagenome	7227	7227
ERR1474617	633509	metagenome	7223	7223
SRR8381892	178896	fish metagenome	7178	7178
SRR7548206	155151	wastewater metagenome	7117	7117
SRR1813739	61083	coral metagenome	7050	7050
SRR6149128	128893	gut metagenome	7041	7041
SRR6340112	86867	freshwater metagenome	6975	6975
SRR8394872	73055	zebrafish metagenome	6975	6975
SRR5176413	196452	gut metagenome	6818	6818
SRR8404021	51396	plant metagenome	6757	6757
SRR7548200	117522	wastewater metagenome	6728	6728
ERR571989	233929	Aedes albopictus	6717	6717
SRR5176312	201408	gut metagenome	6694	6694
ERR2048120	47868	rhizosphere metagenome	6667	6667
SRR1819167	121827	coral metagenome	6667	6667
SRR7548207	139384	wastewater metagenome	6658	6658
SRR5176384	436996	gut metagenome	6625	6625
SRR1561760	99356	gut metagenome	6580	6580
ERR1472779	13362	Hirundo rustica	6562	6562
SRR1561762	89539	gut metagenome	6559	6559
SRR8404020	45249	plant metagenome	6503	6503
SRR1813810	75893	coral metagenome	6422	6422
SRR8381928	181170	fish metagenome	6390	6390
SRR5176347	408135	gut metagenome	6384	6384
ERR2134414	34321	Homo sapiens	6372	6372
SRR7548203	133726	wastewater metagenome	6364	6364
ERR2937274	54283	wastewater metagenome	6336	6336
SRR1818717	63300	coral metagenome	6291	6291
SRR6149120	30078	gut metagenome	6274	6274
ERR1472661	20689	Hirundo rustica	6270	6270
ERR1212746	34671	Anas platyrhynchos	6248	6248
SRR1342468	145626	Bacteria	6243	6243
SRR6513154	242208	freshwater metagenome	6233	6233
SRR6937339	31053	plant metagenome	6214	6214
ERR348720	177249	metagenome sequence	6192	6192
SRR6370888	32907	invertebrate gut metagenome	6184	6184
SRR8398881	47189	sludge metagenome	6120	6120
SRR8504624	39455	fish gut metagenome	6099	6099
ERR1472730	37523	Hirundo rustica	6045	6045
SRR7549617	450942	metagenome	6045	6045
SRR6513184	161714	freshwater metagenome	6032	6032
SRR8698328	15565	insect metagenome	5976	5976
ERR522644	46631	human gut metagenome	5950	5950
ERR571988	233460	Aedes albopictus	5909	5909
SRR7548201	131374	wastewater metagenome	5899	5899
ERR2937263	40917	wastewater metagenome	5836	5836
SRR6513206	164303	freshwater metagenome	5809	5809
SRR5176370	241351	gut metagenome	5798	5798
SRR6513198	201123	freshwater metagenome	5793	5793
SRR8398883	43914	sludge metagenome	5750	5750
ERR1777599	232650	Cyprinus carpio	5737	5737
SRR1818734	81584	coral metagenome	5737	5737
ERR1447423	271526	metagenome	5735	5735
SRR5176309	506964	gut metagenome	5719	5719
SRR5176329	167926	gut metagenome	5704	5704
SRR2592318	73482	sediment metagenome	5690	5690
SRR1196708	62043	human gut metagenome	5652	5652
SRR2829286	48719	plastisphere metagenome	5642	5642
SRR8381915	226211	fish metagenome	5617	5617
SRR1561803	8648	gut metagenome	5616	5616
SRR5176356	438530	gut metagenome	5598	5598
ERR1770237	31910	Hirundo rustica	5541	5541
ERR1472780	8247	Hirundo rustica	5534	5534
ERR1212906	20204	Anas platyrhynchos	5492	5492
ERR1777598	159633	Cyprinus carpio	5460	5460
SRR3108733	118900	nematode metagenome	5396	5396
SRR1813103	135350	coral metagenome	5367	5367
SRR3000813	117514	floral nectar metagenome	5353	5353
SRR1813096	98018	coral metagenome	5345	5345
SRR1813951	88349	coral metagenome	5339	5339
ERR1777600	198037	Cyprinus carpio	5316	5316
SRR8279130	130998	Bembidion decorum	5262	5262
ERR2860827	51278	human metagenome	5257	5257
SRR4280753	164564	rhizosphere metagenome	5240	5240
SRR1813056	119562	coral metagenome	5211	5211
ERR1447424	250158	metagenome	5203	5203
SRR7548209	139955	wastewater metagenome	5200	5200
SRR5176385	375434	gut metagenome	5197	5197
SRR6513221	168242	freshwater metagenome	5186	5186
ERR1429956	330951	metagenome	5174	5174
SRR5176317	404768	gut metagenome	5168	5168
SRR5486704	15265	plant metagenome	5165	5165
SRR6513157	154595	freshwater metagenome	5165	5165
ERR1429961	411587	metagenome	5152	5152
SRR1524469	41933	root metagenome	5116	5116
SRR5176363	230972	gut metagenome	5114	5114
SRR1813736	129090	coral metagenome	5099	5099
SRR6513175	167985	freshwater metagenome	5097	5097
SRR6370886	46897	invertebrate gut metagenome	5084	5084
SRR8561484	109125	gut metagenome	5058	10203
ERR1472668	22922	Hirundo rustica	5056	5056
SRR6308933	30557	freshwater metagenome	5051	5051
ERR571993	181770	Aedes albopictus	5035	5035
SRR3142799	5080	human nasal/pharyngeal metagenome	5004	5004
SRR4000759	12572	gut metagenome	4978	4978
SRR6513165	180909	freshwater metagenome	4940	4940
SRR786662	15452	gut metagenome	4920	4920
ERR1447420	243428	metagenome	4907	4907
SRR5176421	295140	gut metagenome	4902	4902
ERR1770291	16410	Hirundo rustica	4901	4901
SRR6676189	34095	gut metagenome	4866	4866
SRR6513167	217563	freshwater metagenome	4860	4860
SRR4346621	30801	gut metagenome	4859	4859
SRR8404013	47971	plant metagenome	4835	4835
SRR1814153	98243	coral metagenome	4827	4827
SRR6513197	173779	freshwater metagenome	4823	4823
SRR584320	11008	fish metagenome	4807	4807
ERR1212766	23043	Anas platyrhynchos	4790	4790
SRR2953339	52756	biofilm metagenome	4778	4778
SRR2095056	20929	wastewater metagenome	4757	4757
ERR659585	33962	32644	4733	4733
ERR348719	159253	metagenome sequence	4720	4720
SRR4039593	94318	aquatic metagenome	4622	4622
SRR2937700	25217	wastewater metagenome	4605	4605
SRR5176396	343725	gut metagenome	4605	4605
SRR4409220	15327	gut metagenome	4562	4562
SRR3113045	77815	aquatic metagenome	4560	4560
ERR1212754	25269	Anas platyrhynchos	4536	4536
DRR082895	116331	groundwater metagenome	4534	4534
ERR2937265	61510	wastewater metagenome	4529	4529
ERR1212889	36918	Anas platyrhynchos	4521	4521
SRR1813813	74510	coral metagenome	4500	4500
SRR1240175	73720	gut metagenome	4498	4498
SRR8381879	202341	fish metagenome	4483	4483
ERR520814	34052	human gut metagenome	4480	4480
ERR951900	101675	Calliphora terraenovae	4474	4474
SRR1342467	147848	Bacteria	4473	4473
SRR7615579	36552	human bile metagenome	4468	4468
SRR6031580	412870	subsurface metagenome	4435	4435
SRR8698393	68958	biofilm metagenome	4413	4413
SRR7535657	76838	aquatic metagenome	4404	4404
SRR6513217	258286	freshwater metagenome	4397	4397
ERR1212887	34663	Anas platyrhynchos	4381	4381
SRR6513215	296335	freshwater metagenome	4358	4358
SRR6676183	33094	gut metagenome	4354	4355
SRR2829186	37586	biofilm metagenome	4349	4349
SRR1561860	129575	gut metagenome	4348	4348
SRR5315151	111866	gut metagenome	4319	4319
SRR6513199	178535	freshwater metagenome	4312	4312
DRR072462	81585	sludge metagenome	4296	4296
SRR6676171	29832	gut metagenome	4285	4285
SRR1561759	59922	gut metagenome	4273	4273
SRR8381880	184190	fish metagenome	4258	4258
SRR1926138	114140	insect gut metagenome	4257	4257
ERR2851972	54261	Bos taurus	4250	4250
SRR6513153	196528	freshwater metagenome	4237	4237
ERR1447465	198016	metagenome	4219	4219
SRR4000740	16073	gut metagenome	4216	4216
SRR7136599	188177	freshwater metagenome	4182	4182
SRR6513164	201594	freshwater metagenome	4172	4173
ERR2937328	42389	wastewater metagenome	4141	4141
ERR1472669	17935	Hirundo rustica	4138	4138
SRR1818715	74558	coral metagenome	4129	4129
SRR6370887	67337	invertebrate gut metagenome	4109	4109
SRR1819166	79241	coral metagenome	4107	4107
DRR072534	128475	sludge metagenome	4103	4103
ERR1472605	39551	Hirundo rustica	4080	4080
SRR7890056	109010	aquatic metagenome	4071	4071
SRR6370992	16133	fish gut metagenome	4064	4064
ERR2937261	25044	wastewater metagenome	4044	4044
SRR8698345	20206	insect metagenome	4040	4040
SRR2829181	97219	biofilm metagenome	4032	4032
SRR6513159	209662	freshwater metagenome	4014	4014
SRR3492946	10166	gut metagenome	4004	4004
SRR3493020	30466	gut metagenome	4004	4004
SRR3108735	75730	nematode metagenome	3959	3959
SRR8398887	44720	sludge metagenome	3948	3948
SRR6513213	191999	freshwater metagenome	3947	3947
SRR8394894	131702	zebrafish metagenome	3939	3939
SRR3990366	19738	gut metagenome	3914	3914
SRR8398890	36998	sludge metagenome	3908	3908
ERR522402	28605	human gut metagenome	3891	3891
ERR1447425	190460	metagenome	3884	3884
ERR1474623	178421	metagenome	3852	3852
SRR1813060	49658	coral metagenome	3847	3847
SRR6513176	190854	freshwater metagenome	3818	3818
ERR2264930	54684	metagenome	3806	3806
SRR6513211	149629	freshwater metagenome	3795	3795
SRR1813045	93436	coral metagenome	3790	3790
SRR5176416	350282	gut metagenome	3790	3790
SRR1422445	17204	gut metagenome	3777	3777
SRR8709984	60290	wastewater metagenome	3727	3730
SRR5176374	366780	gut metagenome	3712	3712
SRR5643477	220586	marine metagenome	3712	3712
SRR1813811	86304	coral metagenome	3703	3703
SRR2982890	254653	human metagenome	3665	3665
SRR4039594	103832	aquatic metagenome	3664	3665
SRR1561851	15293	gut metagenome	3661	3661
ERR788946	309625	uncultured bacterium	3643	3643
ERR1472786	18085	Hirundo rustica	3636	3636
SRR5176340	209022	gut metagenome	3635	3635
ERR2937268	24443	wastewater metagenome	3633	3633
SRR8504616	34510	fish gut metagenome	3627	3627
SRR8724762	43009	milk metagenome	3626	3626
SRR5176404	371801	gut metagenome	3606	3606
SRR2829182	35271	plastisphere metagenome	3596	3596
SRR4000748	23016	gut metagenome	3574	3574
SRR8698311	37739	insect metagenome	3569	3569
ERR3089546	66002	Salmo salar	3567	3567
SRR1819154	51275	coral metagenome	3557	3557
SRR8504643	44246	fish gut metagenome	3556	3556
ERR440324	84129	metagenome	3545	3545
SRR1813764	60902	coral metagenome	3539	3539
ERR951897	84026	Calliphora terraenovae	3533	3533
SRR5630942	237819	gut metagenome	3528	3528
SRR8381929	223973	fish metagenome	3503	3503
SRR7548205	103054	wastewater metagenome	3472	3472
ERR1212758	26161	Anas platyrhynchos	3462	3462
SRR6513185	179231	freshwater metagenome	3438	3438
SRR7890067	125592	aquatic metagenome	3437	3437
SRR1567604	21824	human gut metagenome	3429	3429
SRR3108731	95683	nematode metagenome	3366	3366
SRR7615589	34504	human bile metagenome	3366	3366
ERR1742544	81288	freshwater metagenome	3361	3361
SRR6149156	37717	gut metagenome	3356	3356
SRR8504639	38666	fish gut metagenome	3342	3342
SRR5176320	377459	gut metagenome	3341	3341
SRR1524718	134419	root metagenome	3340	3340
ERR1472727	23012	Hirundo rustica	3333	3333
SRR4346632	77703	gut metagenome	3324	3324
ERR1273840	33705	metagenome	3323	3323
ERR1770064	37292	Hirundo rustica	3307	3307
SRR2829203	46044	biofilm metagenome	3297	3297
SRR4000769	27543	gut metagenome	3297	3297
SRR7548208	152128	wastewater metagenome	3292	3292
SRR7535655	74858	aquatic metagenome	3287	3287
SRR4039651	257931	aquatic metagenome	3277	3277
ERR1472713	24910	Hirundo rustica	3254	3254
SRR1813089	84036	coral metagenome	3233	3233
SRR6513160	180079	freshwater metagenome	3221	3221
SRR6286197	83667	freshwater metagenome	3214	3214
ERR2860888	20714	human metagenome	3206	3206
SRR8394888	125386	zebrafish metagenome	3177	3177
SRR5176331	177656	gut metagenome	3165	3165
ERR2860690	28117	human metagenome	3157	3157
ERR1212897	30203	Anas platyrhynchos	3145	3145
ERR1212881	36476	Anas platyrhynchos	3143	3143
SRR3108746	91759	nematode metagenome	3122	3122
ERR951901	113519	Calliphora terraenovae	3120	3120
SRR8394914	65221	zebrafish metagenome	3112	3112
SRR1818731	53137	coral metagenome	3104	3104
SRR6149159	33693	gut metagenome	3096	3096
SRR7549632	744104	metagenome	3092	3092
SRR8504607	45267	fish gut metagenome	3077	3077
SRR1819160	72016	coral metagenome	3072	3072
ERR522640	42004	human gut metagenome	3065	3065
SRR1819162	69215	coral metagenome	3063	3063
ERR2049462	100804	rhizosphere metagenome	3055	3055
ERR1212899	22397	Anas platyrhynchos	3054	3054
SRR2540963	33585	fish gut metagenome	3019	3019
SRR7549608	825957	metagenome	3019	3019
ERR2207890	10104	Homo sapiens	3014	3014
SRR5176349	164642	gut metagenome	2983	2983
SRR8476239	25797	sludge metagenome	2974	2974
ERR1447419	221398	metagenome	2953	2953
SRR1524710	136157	root metagenome	2942	2942
SRR3492931	63452	gut metagenome	2931	2931
SRR5176307	378664	gut metagenome	2929	2929
SRR5380755	123393	plant metagenome	2913	2913
SRR5382615	123405	plant metagenome	2913	2913
SRR1813053	67317	coral metagenome	2898	2898
SRR1818711	37643	coral metagenome	2895	2895
SRR8698357	84936	biofilm metagenome	2875	2875
SRR1813761	21780	coral metagenome	2868	2868
ERR1472512	30396	Hirundo rustica	2866	2866
SRR2035963	36968	soil metagenome	2859	2859
SRR6513147	188031	freshwater metagenome	2820	2820
SRR5280729	70461	gut metagenome	2803	2803
SRR7751790	87720	gut metagenome	2787	2787
ERR1212743	18079	Anas platyrhynchos	2784	2784
SRR1524457	70571	root metagenome	2782	2782
SRR4280751	141692	rhizosphere metagenome	2775	2775
SRR4418080	68205	gut metagenome	2760	2760
SRR8279003	91168	Aphthona venustula	2750	2750
ERR1429957	140353	metagenome	2742	2742
SRR6427083	10451	bioreactor metagenome	2742	2742
SRR5434535	86133	freshwater metagenome	2724	2724
SRR2035962	36874	soil metagenome	2715	2715
SRR8381910	148646	fish metagenome	2705	2705
SRR5176346	232043	gut metagenome	2688	2688
SRR8381887	253504	fish metagenome	2688	2688
SRR1813756	95030	coral metagenome	2652	2652
SRR1819168	131472	coral metagenome	2649	2649
SRR3740814	127385	gut metagenome	2645	2645
SRR8709970	64194	wastewater metagenome	2641	2641
SRR1813714	45521	coral metagenome	2637	2637
SRR5176290	344342	gut metagenome	2637	2637
SRR6371003	12552	fish gut metagenome	2630	2630
SRR8398888	39403	sludge metagenome	2627	2627
DRR100270	30489	bioreactor sludge metagenome	2618	2618
SRR8381909	203698	fish metagenome	2603	2603
ERR2937372	46428	wastewater metagenome	2601	2601
ERR1447454	199164	metagenome	2597	2597
SRR2829259	81939	plastisphere metagenome	2597	2597
SRR1813686	48755	coral metagenome	2595	2595
SRR2107431	80952	root metagenome	2586	2586
SRR4418069	87225	gut metagenome	2574	2574
SRR6513166	153960	freshwater metagenome	2574	2574
SRR5176429	395503	gut metagenome	2572	2572
SRR1240174	44865	gut metagenome	2569	2569
SRR6149116	32528	gut metagenome	2548	2548
ERR2048766	141176	rhizosphere metagenome	2546	2546
SRR1662275	59608	plant metagenome	2545	2545
SRR6513216	218700	freshwater metagenome	2541	2541
SRR4000751	18763	gut metagenome	2539	2539
SRR1524759	82586	root metagenome	2533	2533
SRR5582380	16372	plant metagenome	2521	2521
ERR1273820	27105	metagenome	2519	2519
SRR7544164	62323	freshwater metagenome	2519	2519
SRR5176422	316171	gut metagenome	2510	2510
ERR1472671	26472	Hirundo rustica	2507	2507
SRR2982846	592529	human metagenome	2506	2506
SRR8381878	187999	fish metagenome	2505	2505
SRR3108744	63432	nematode metagenome	2494	2494
SRR8381921	11326	fish metagenome	2490	2490
SRR4000724	14736	gut metagenome	2485	2485
ERR2053011	62563	rhizosphere metagenome	2468	2468
SRR1819169	136300	coral metagenome	2467	2467
SRR5280711	208454	gut metagenome	2459	2459
SRR5176344	184417	gut metagenome	2458	2458
ERR951872	82642	Calliphora terraenovae	2441	2441
SRR2829179	70988	biofilm metagenome	2427	2427
SRR1523649	34855	root metagenome	2422	2422
SRR4446773	195206	freshwater metagenome	2419	2419
SRR1813785	68008	coral metagenome	2416	2416
SRR1819156	53188	coral metagenome	2409	2409
SRR5113972	40219	gut metagenome	2404	2404
SRR8589849	34465	marine sediment metagenome	2404	2404
SRR2006335	272036	ice metagenome	2395	2395
SRR8381922	202371	fish metagenome	2380	2380
SRR8504656	46413	fish gut metagenome	2377	2377
SRR6513156	135096	freshwater metagenome	2376	2376
ERR522643	43374	human gut metagenome	2374	2374
ERR1994830	65742	unidentified bacterium	2370	2370
SRR786663	18469	gut metagenome	2367	2367
SRR5176432	560534	gut metagenome	2365	2365
DRR072453	96136	sludge metagenome	2354	2354
SRR3108718	77996	nematode metagenome	2354	2354
ERR520810	30374	human gut metagenome	2352	2352
SRR8504619	34095	fish gut metagenome	2345	2345
ERR2044707	241311	metagenome	2337	2337
SRR7535664	73212	aquatic metagenome	2325	2325
SRR6286193	98342	freshwater metagenome	2320	2320
ERR2226982	293176	uncultured prokaryote	2318	2318
SRR5000882	71603	plant metagenome	2315	2315
SRR8385876	95723	soil metagenome	2314	2314
ERR2597169	85728	metagenome	2312	2312
SRR1819161	74875	coral metagenome	2303	2303
SRR6488683	196782	gut metagenome	2296	2296
SRR5176293	224028	gut metagenome	2287	2287
SRR2096906	62620	wastewater metagenome	2286	2286
SRR1556135	20228	gut metagenome	2280	2280
SRR5176359	195082	gut metagenome	2255	2255
SRR1561827	4049	gut metagenome	2253	2253
SRR1561847	67227	gut metagenome	2249	2249
SRR8712539	81285	crustacean metagenome	2245	2245
ERR2197277	155573	Oncorhynchus mykiss	2243	2243
SRR7101125	183134	insect metagenome	2240	2240
ERR2134853	61628	Homo sapiens	2239	2239
ERR2597210	61069	metagenome	2237	2237
SRR6513220	187828	freshwater metagenome	2237	2237
SRR1590661	48442	human gut metagenome	2234	2234
SRR3493012	11704	gut metagenome	2224	2224
SRR8394902	49997	zebrafish metagenome	2213	2213
ERR1256278	51830	gut metagenome	2208	2208
SRR5176381	297642	gut metagenome	2208	2208
SRR7101122	171589	insect metagenome	2202	2202
ERR1212885	33942	Anas platyrhynchos	2194	2194
SRR2982987	219365	human metagenome	2185	2185
SRR8381920	162829	fish metagenome	2185	2185
SRR6157193	8489	gut metagenome	2180	2180
SRR5176314	232174	gut metagenome	2179	2179
ERR3280433	13180	dust metagenome	2177	2177
SRR2479960	41907	gut metagenome	2177	2177
SRR5176287	199075	gut metagenome	2172	2172
SRR5434533	111063	freshwater metagenome	2171	2171
ERR2270743	10129	freshwater metagenome	2165	2165
SRR1556134	16279	gut metagenome	2152	2152
SRR1819157	48327	coral metagenome	2150	2150
SRR1813685	52892	coral metagenome	2146	2146
SRR7549636	726157	metagenome	2142	2142
SRR3598211	53061	freshwater metagenome	2137	2137
SRR2839847	178909	lake water metagenome	2126	2126
SRR2855275	274849	sludge metagenome	2123	2123
SRR5380775	239090	plant metagenome	2120	2120
SRR5382616	239112	plant metagenome	2120	2120
SRR5176387	316555	gut metagenome	2102	2102
ERR1994831	71333	unidentified bacterium	2100	2100
ERR3089675	42666	Salmo salar	2094	2094
SRR8517816	22724	gut metagenome	2094	2094
SRR6513178	130522	freshwater metagenome	2085	2085
SRR8398886	32230	sludge metagenome	2081	2081
SRR6149119	35698	gut metagenome	2077	2077
ERR1429964	550984	metagenome	2069	2069
SRR6243764	24706	freshwater metagenome	2069	2069
ERR2860754	47226	human metagenome	2065	2065
SRR2829256	68125	plastisphere metagenome	2051	2051
ERR2264929	65843	metagenome	2049	2049
SRR5176326	226825	gut metagenome	2047	2047
SRR7663574	5248563	insect metagenome	2043	2043
SRR2982878	92072	human metagenome	2040	2040
SRR2982840	999002	human metagenome	2034	2034
SRR5176299	105664	gut metagenome	2030	2030
ERR951884	82040	Calliphora terraenovae	2028	2028
SRR8392539	31371	feces metagenome	2028	2028
SRR1524420	47149	root metagenome	2027	2027
SRR8698392	66903	biofilm metagenome	2027	2027
SRR6513171	180001	freshwater metagenome	2023	2023
ERR2054077	180005	rhizosphere metagenome	2022	2022
ERR571962	120776	Aedes albopictus	2021	2021
ERR1472578	38154	Hirundo rustica	2020	2020
SRR2829232	59278	biofilm metagenome	2016	2016
SRR5113975	24332	gut metagenome	2013	2013
SRR1524743	112056	root metagenome	2003	2003
SRR8392553	34022	feces metagenome	1999	1999
ERR1770200	31632	Hirundo rustica	1997	1997
SRR2539429	718165	lake water metagenome	1997	1997
ERR522639	44051	human gut metagenome	1993	1993
SRR4039596	67743	aquatic metagenome	1993	1993
SRR4280755	145360	rhizosphere metagenome	1990	1990
ERR1777616	273479	Oncorhynchus mykiss	1982	1982
SRR8504657	39362	fish gut metagenome	1979	1979
SRR2096895	53092	wastewater metagenome	1978	1978
SRR2829278	49515	biofilm metagenome	1977	1977
SRR6354299	33695	metagenomes	1968	1968
SRR2035966	46385	soil metagenome	1953	1953
SRR4000754	20914	gut metagenome	1953	1953
SRR6513189	33115	freshwater metagenome	1948	1948
ERR2937255	15817	wastewater metagenome	1946	1946
ERR571964	157576	Aedes albopictus	1941	1941
SRR5467341	83433	gut metagenome	1930	1930
SRR2829253	108617	biofilm metagenome	1926	1926
ERR2860745	44201	human metagenome	1923	1923
ERR522398	26090	human gut metagenome	1923	1923
SRR8556861	29406	skin metagenome	1916	1916
SRR7629749	91329	seawater metagenome	1915	1915
SRR1524397	92176	root metagenome	1914	1914
ERR2937273	39594	wastewater metagenome	1908	1908
SRR3145140	5816	frog metagenome	1906	1906
SRR2829254	84871	biofilm metagenome	1899	1899
ERR674213	57909	Heptageniidae environmental sample	1897	1897
ERR951912	57909	Heptageniidae environmental sample	1897	1897
ERR1472417	39686	Hirundo rustica	1882	1882
SRR3740830	117081	gut metagenome	1864	1864
ERR2055182	146766	rhizosphere metagenome	1855	1855
SRR2540957	30624	fish gut metagenome	1853	1853
SRR6340119	79659	freshwater metagenome	1853	2993
SRR1524752	77374	root metagenome	1842	1842
ERR2050782	144727	rhizosphere metagenome	1824	1824
SRR7890028	117336	aquatic metagenome	1823	1823
SRR1813784	100048	coral metagenome	1817	1817
SRR8698338	20563	insect metagenome	1809	1809
SRR8491691	60138	plant metagenome	1806	1806
SRR2829180	75569	biofilm metagenome	1804	1804
SRR5176324	233724	gut metagenome	1799	1799
SRR1819170	110557	coral metagenome	1797	1797
SRR4619380	43570	freshwater metagenome	1796	1796
ERR951886	124705	Calliphora terraenovae	1772	1772
ERR2047925	159170	rhizosphere metagenome	1771	1771
SRR1813095	121268	coral metagenome	1766	1766
SRR3990327	23221	gut metagenome	1766	1766
SRR1813093	128991	coral metagenome	1765	1765
SRR4000727	13976	gut metagenome	1762	1762
SRR1813730	70395	coral metagenome	1751	1751
ERR2937363	54876	wastewater metagenome	1749	1749
ERR1474622	145542	metagenome	1748	1748
ERR526956	24441	fish metagenome	1748	1748
SRR8394886	117551	zebrafish metagenome	1744	1744
ERR2055224	136614	rhizosphere metagenome	1742	1742
ERR1212800	36261	Anas platyrhynchos	1740	1740
SRR4010965	733002	plant metagenome	1739	1739
SRR1813679	67457	coral metagenome	1737	1737
DRR100263	31727	bioreactor sludge metagenome	1733	1733
SRR1734235	82726	aquatic metagenome	1729	1729
SRR5467344	59317	gut metagenome	1724	1724
ERR1447436	187262	metagenome	1719	1719
SRR5176330	193548	gut metagenome	1715	1715
SRR1240187	77564	gut metagenome	1712	1712
SRR8504645	37832	fish gut metagenome	1712	1712
SRR5176375	158535	gut metagenome	1711	1711
SRR6513179	191665	freshwater metagenome	1708	1708
ERR1742551	64104	freshwater metagenome	1705	1705
SRR5176417	309361	gut metagenome	1702	1702
ERR2531247	1235762	Homo sapiens	1699	1699
SRR4418087	38952	gut metagenome	1698	1698
SRR6513190	199202	freshwater metagenome	1696	1696
ERR520813	31206	human gut metagenome	1695	1695
SRR8504660	15955	fish gut metagenome	1675	1675
ERR2597232	108042	metagenome	1672	1672
SRR1524728	82616	root metagenome	1668	1668
ERR571979	94571	Aedes albopictus	1665	1665
SRR2829229	48581	freshwater metagenome	1664	1664
SRR8381875	169911	fish metagenome	1664	1664
SRR3493017	19093	gut metagenome	1663	1663
SRR2096904	68687	wastewater metagenome	1661	1661
SRR2096917	79422	wastewater metagenome	1652	1652
DRR100278	45961	bioreactor sludge metagenome	1648	1648
SRR8385823	78565	soil metagenome	1648	1648
ERR522641	37341	human gut metagenome	1633	1633
ERR2134843	60174	Homo sapiens	1631	1631
SRR6513181	148147	freshwater metagenome	1628	1628
SRR8504658	32769	fish gut metagenome	1627	1627
SRR5380518	1044883	plant metagenome	1625	1625
SRR5382588	1044763	plant metagenome	1625	1625
SRR8381924	213644	fish metagenome	1625	1625
SRR1657952	1358327	human skin metagenome	1624	1624
SRR3218255	219023	human metagenome	1623	1623
SRR2096910	64791	wastewater metagenome	1611	1611
SRR5898875	127230	soil metagenome	1603	1603
SRR3000832	164558	floral nectar metagenome	1595	1595
SRR2983014	256375	human metagenome	1591	1591
SRR4039624	170414	aquatic metagenome	1585	1585
ERR571978	335336	Aedes albopictus	1578	1578
SRR5113933	72905	gut metagenome	1572	1572
SRR1819164	37837	coral metagenome	1570	1570
SRR1819165	37838	coral metagenome	1570	1570
SRR8279090	65802	Bembidion varicolor	1569	1569
SRR3492944	13456	gut metagenome	1568	1568
SRR8385824	84286	soil metagenome	1564	1564
SRR8404017	38386	plant metagenome	1563	1563
SRR5176267	455224	aquatic metagenome	1562	1562
SRR4002859	4912	fish gut metagenome	1555	1555
ERR522401	26828	human gut metagenome	1550	1550
SRR4280765	213707	rhizosphere metagenome	1550	1550
SRR6149155	34641	gut metagenome	1550	1550
SRR5666078	1104446	gut metagenome	1548	1548
SRR5176352	324447	gut metagenome	1545	1545
SRR7629750	90614	seawater metagenome	1543	1543
ERR883739	61249	Oncorhynchus keta	1536	1536
SRR5434526	101091	freshwater metagenome	1535	1535
SRR3493021	36458	gut metagenome	1529	1529
SRR4000757	23972	gut metagenome	1528	1528
ERR2566742	96167	human metagenome	1527	1527
ERR2740256	61129	pig gut metagenome	1526	1526
ERR1212808	24628	Anas platyrhynchos	1525	1525
SRR2087594	47476	wastewater metagenome	1514	1514
SRR1240184	29926	gut metagenome	1506	1506
SRR1818732	25351	coral metagenome	1505	1505
ERR2208228	53104	Homo sapiens	1501	1501
SRR5749950	104375	aquatic metagenome	1501	1501
ERR520809	31978	human gut metagenome	1498	1498
SRR1556136	13577	gut metagenome	1494	1494
SRR8133508	41505	skin metagenome	1492	1492
SRR8391050	170543	soil metagenome	1490	1490
SRR6286202	45947	freshwater metagenome	1489	1489
SRR5113928	57807	gut metagenome	1486	1486
SRR2035967	45200	soil metagenome	1485	1485
SRR4418068	20865	gut metagenome	1485	1485
SRR5341171	24791	plant metagenome	1482	1482
SRR2907091	121240	gut metagenome	1479	1479
SRR8727093	46456	human gut metagenome	1474	1474
SRR8632009	117427	Bactrocera dorsalis	1472	1472
SRR2096897	33315	wastewater metagenome	1470	1470
SRR5434525	108010	freshwater metagenome	1467	1467
SRR1819155	49705	coral metagenome	1462	1462
ERR2223024	10421	plant metagenome	1460	1460
SRR1561758	46734	gut metagenome	1460	1460
SRR1524716	94490	root metagenome	1457	1457
SRR3598086	299506	freshwater metagenome	1457	1457
SRR8392538	37661	feces metagenome	1455	1455
SRR2107472	73028	root metagenome	1454	1454
SRR2829282	46148	biofilm metagenome	1454	1454
SRR3145138	4175	frog metagenome	1448	1448
SRR7366983	96603	groundwater metagenome	1448	1448
ERR1553584	724486	metagenome	1446	1446
ERR1472581	11454	Hirundo rustica	1433	1433
ERR1794565	136427	Pristionchus fissidentatus	1432	1432
SRR5440368	59731	human gut metagenome	1420	1420
ERR1472664	12274	Hirundo rustica	1418	1418
SRR8385830	78530	soil metagenome	1417	1417
SRR5176434	457447	gut metagenome	1414	1414
SRR8385805	76790	soil metagenome	1414	1414
SRR8504661	46007	fish gut metagenome	1412	1412
ERR348225	257572	Nicotiana attenuata	1410	1410
SRR1818716	55009	coral metagenome	1407	1407
ERR1809186	18020	Hirundo rustica	1403	1403
ERR1474621	256590	metagenome	1400	1400
SRR2083969	308619	freshwater metagenome	1399	1399
SRR5749902	901854	aquatic metagenome	1399	1399
SRR1813100	88305	coral metagenome	1389	1389
SRR8727094	4807	human gut metagenome	1388	1388
SRR8279142	27222	Bembidion modestum	1387	1387
SRR2096916	99929	wastewater metagenome	1383	1383
SRR6371002	11904	fish gut metagenome	1383	1383
SRR4409226	28376	gut metagenome	1375	1375
SRR1813046	64035	coral metagenome	1373	1373
SRR1568268	108959	pig gut metagenome	1371	1371
SRR4000744	20216	gut metagenome	1370	1370
ERR1472656	26775	Hirundo rustica	1369	1369
SRR6317108	37528	aquatic metagenome	1364	1364
SRR6370993	11158	fish gut metagenome	1362	1362
ERR526835	35226	fish metagenome	1361	1361
SRR5176383	264709	gut metagenome	1361	1361
ERR2054650	251460	rhizosphere metagenome	1356	1356
ERR1212745	20562	Anas platyrhynchos	1349	1349
ERR1212816	27536	Anas platyrhynchos	1345	1345
SRR6937146	29385	plant metagenome	1343	1343
SRR6513162	186399	freshwater metagenome	1341	1341
SRR1554401	96243	freshwater metagenome	1338	1338
SRR1524712	121481	root metagenome	1334	1334
SRR2096905	46676	wastewater metagenome	1333	1333
SRR6149162	44645	gut metagenome	1333	1333
SRR6513208	187563	freshwater metagenome	1326	1326
SRR1813051	48047	coral metagenome	1325	1325
SRR2982873	204233	human metagenome	1319	1319
SRR8394889	122732	zebrafish metagenome	1319	1319
ERR522397	27447	human gut metagenome	1318	1318
SRR1873656	21417	human gut metagenome	1318	1318
SRR5434534	94012	freshwater metagenome	1317	1317
ERR2851993	46872	Bos taurus	1307	1307
SRR7549650	468859	metagenome	1304	1304
SRR2982866	186448	human metagenome	1302	1302
SRR6286200	77134	freshwater metagenome	1301	1301
SRR5176271	209789	aquatic metagenome	1298	1298
SRR5898878	70655	soil metagenome	1297	1297
SRR6370994	11092	fish gut metagenome	1296	1296
SRR2982861	406821	human metagenome	1294	1294
SRR2983057	262053	human metagenome	1294	1294
DRR072535	142108	sludge metagenome	1293	1293
SRR6354342	36203	metagenomes	1289	1289
ERR1084691	23973	bioreactor sludge metagenome	1287	1287
SRR5176444	423750	gut metagenome	1286	1286
SRR7136283	112598	freshwater metagenome	1285	1285
ERR1742587	47963	freshwater metagenome	1281	1281
SRR2083997	278292	freshwater metagenome	1280	1280
SRR2983063	271356	human metagenome	1279	1279
SRR6149114	34938	gut metagenome	1277	1277
ERR2264932	50079	metagenome	1272	1272
SRR1785358	4964	Homo sapiens	1272	1272
SRR6513177	96057	freshwater metagenome	1271	1271
SRR5922900	922348	Oreochromis niloticus	1270	1270
SRR6424886	54437	groundwater metagenome	1267	1604
SRR1561764	59166	gut metagenome	1265	1265
SRR4000742	17959	gut metagenome	1265	1265
ERR520811	27914	human gut metagenome	1261	1261
SRR2829252	137658	biofilm metagenome	1261	1261
SRR3492994	19654	gut metagenome	1261	1261
SRR8557634	20023	human milk metagenome	1261	1261
SRR6513145	90356	freshwater metagenome	1260	1260
ERR2020689	236213	Zea mays	1256	1256
SRR6371000	15316	fish gut metagenome	1256	1256
SRR8709986	49546	wastewater metagenome	1255	1256
ERR2020683	164246	Zea mays	1254	1254
SRR6513188	167964	freshwater metagenome	1252	1252
SRR5176399	183511	gut metagenome	1248	1248
SRR1422443	25690	gut metagenome	1246	1246
SRR1556133	20654	gut metagenome	1246	1246
ERR1770212	5463	Hirundo rustica	1245	1245
ERR1770353	4618	Hirundo rustica	1244	1244
SRR7751793	130444	gut metagenome	1239	1239
SRR4039604	47330	aquatic metagenome	1237	1237
SRR8279159	14891	Paederidus rubrothoracicus	1236	1236
SRR5581990	18618	plant metagenome	1232	1232
SRR5176275	219217	aquatic metagenome	1231	1231
SRR1422424	70919	gut metagenome	1223	1223
SRR2829342	40208	plastisphere metagenome	1222	1222
SRR8385804	64446	soil metagenome	1221	1221
SRR2983053	379010	human metagenome	1208	1208
SRR8381902	78880	fish metagenome	1208	1208
ERR2047717	131369	rhizosphere metagenome	1207	1207
SRR8504662	38648	fish gut metagenome	1205	1205
SRR8530866	23769	human milk metagenome	1201	1201
SRR8381917	220198	fish metagenome	1199	1199
SRR2829185	44638	plastisphere metagenome	1196	1196
SRR4346603	18378	gut metagenome	1195	1195
ERR571968	91310	Aedes albopictus	1187	1187
SRR2084045	225485	freshwater metagenome	1187	1187
ERR2046629	65283	rhizosphere metagenome	1185	1185
SRR6513210	163895	freshwater metagenome	1184	1185
ERR1472492	22836	Hirundo rustica	1183	1183
SRR7535634	73381	aquatic metagenome	1182	1182
SRR5176313	215556	gut metagenome	1181	1181
ERR1447449	201249	metagenome	1177	1177
SRR7751791	145179	gut metagenome	1176	1176
SRR2006341	198899	ice metagenome	1175	1175
DRR100279	47975	bioreactor sludge metagenome	1171	1171
ERR1777607	234859	Oncorhynchus mykiss	1169	1169
ERR2020692	185079	Zea mays	1169	1169
SRR8269861	73238	sediment metagenome	1168	1168
SRR2829230	52308	freshwater metagenome	1163	1163
SRR2084046	1852218	freshwater metagenome	1158	1158
SRR5434531	100468	freshwater metagenome	1158	1158
ERR1474615	123160	unidentified	1156	1156
SRR2107432	77164	root metagenome	1154	1154
SRR5434536	89729	freshwater metagenome	1154	1154
ERR2937353	36759	wastewater metagenome	1151	1151
ERR1472571	26814	Hirundo rustica	1147	1147
ERR1212907	23802	Anas platyrhynchos	1146	1146
SRR2096900	58367	wastewater metagenome	1143	1143
SRR1240191	41612	gut metagenome	1138	1138
SRR7549633	176167	metagenome	1138	1138
ERR2048118	71919	rhizosphere metagenome	1132	1132
ERR2597230	39760	metagenome	1125	1125
SRR8279128	55475	Bembidion decorum	1124	1124
SRR2096899	62585	wastewater metagenome	1123	1123
ERR1212812	28466	Anas platyrhynchos	1117	1117
SRR4418084	117687	gut metagenome	1115	1115
SRR6513152	204219	freshwater metagenome	1114	1114
SRR8381898	249190	fish metagenome	1111	1111
SRR1523636	43639	root metagenome	1107	1107
SRR1524331	36894	root metagenome	1107	1107
ERR951892	46064	Calliphora terraenovae	1101	1101
SRR1873599	8715	human gut metagenome	1101	1101
SRR8279157	58928	Paederidus rubrothoracicus	1101	1101
SRR8381938	187701	fish metagenome	1099	1099
ERR1212810	23785	Anas platyrhynchos	1097	1097
ERR526966	81458	fish metagenome	1096	1096
SRR2982853	235965	human metagenome	1089	1089
ERR1472736	27440	Hirundo rustica	1087	1087
SRR8492934	11983	gut metagenome	1084	1084
SRR6834569	81944	rhizosphere metagenome	1083	1083
SRR2829258	77578	plastisphere metagenome	1080	1080
ERR1273830	65272	metagenome	1079	1079
SRR5434529	80729	freshwater metagenome	1078	1078
SRR8394892	135239	zebrafish metagenome	1078	1078
SRR8504623	32212	fish gut metagenome	1075	1075
SRR1422432	31952	gut metagenome	1074	1074
SRR5176274	242881	aquatic metagenome	1072	1072
SRR2107490	126059	root metagenome	1071	1071
SRR8269875	71091	sediment metagenome	1071	1071
SRR8279077	28459	Bembidion punctulatum	1071	1071
SRR5176282	219765	aquatic metagenome	1069	1069
SRR1563091	662302	gut metagenome	1067	1067
SRR2953338	53490	biofilm metagenome	1067	1067
SRR6908864	117414	freshwater metagenome	1064	1064
SRR8493329	17951	gut metagenome	1057	1057
SRR4039599	89949	aquatic metagenome	1056	1056
ERR1760122	58712	skin metagenome	1051	1051
ERR1801042	86707	unidentified bacterium	1050	1050
SRR6370999	12858	fish gut metagenome	1049	1049
SRR3598053	432286	freshwater metagenome	1047	1047
SRR2839860	151364	lake water metagenome	1046	1046
ERR1414439	1953241	marine metagenome	1041	1041
SRR6937507	24795	plant metagenome	1039	1039
SRR8381903	273710	fish metagenome	1039	1039
SRR2083973	214201	freshwater metagenome	1038	1038
SRR2084001	284403	freshwater metagenome	1038	1038
SRR2084041	251923	freshwater metagenome	1038	1038
DRR072569	75166	sludge metagenome	1037	1037
ERR522399	23640	human gut metagenome	1035	1035
SRR2096912	38153	wastewater metagenome	1034	1034
ERR1307290	215256	metagenome	1031	1031
SRR2083993	248044	freshwater metagenome	1031	1031
SRR2099847	156246	bioreactor metagenome	1026	1026
ERR476729	3230	Homo sapiens	1024	1024
SRR6513174	136836	freshwater metagenome	1024	1024
SRR1524311	45150	root metagenome	1022	1022
SRR2084049	252006	freshwater metagenome	1022	1022
ERR571966	182811	Aedes albopictus	1019	1019
SRR3598185	458771	freshwater metagenome	1017	1017
ERR1212898	25677	Anas platyrhynchos	1015	1015
SRR6675193	9841	human metagenome	1015	1015
ERR2937259	21125	wastewater metagenome	1009	1009
SRR6149075	87653	gut metagenome	1009	1009
SRR786650	14408	gut metagenome	1007	1007
ERR2674699	34333	human gut metagenome	1005	1005
SRR7029939	12868	aquatic metagenome	1005	1005
SRR4409229	30908	gut metagenome	1004	1004
SRR1563085	342344	gut metagenome	1003	1003
ERR1901303	76039	Homo sapiens	1002	1002
DRR024560	8595	marine metagenome	1001	1001
SRR1524673	78638	root metagenome	1001	1001
SRR1524706	96923	root metagenome	1001	1001
ERR1212892	29837	Anas platyrhynchos	997	997
ERR1472402	55097	Hirundo rustica	997	997
SRR7097975	30509	gut metagenome	996	996
SRR8279078	31254	Bembidion punctulatum	996	996
ERR951885	86723	Calliphora terraenovae	995	995
SRR6149104	28520	gut metagenome	995	995
SRR2084033	239390	freshwater metagenome	994	994
SRR2084037	220462	freshwater metagenome	991	991
SRR6149172	37751	gut metagenome	991	991
SRR3492927	34991	gut metagenome	988	988
SRR1818733	43465	coral metagenome	986	986
SRR1813684	91049	coral metagenome	984	984
ERR1742552	76396	freshwater metagenome	983	983
SRR3990378	21800	gut metagenome	982	982
ERR1777625	191578	Oncorhynchus mykiss	981	981
SRR8394885	89909	zebrafish metagenome	981	981
SRR1573668	1180709	aquatic metagenome	980	980
SRR2083977	247121	freshwater metagenome	977	977
SRR5176316	193366	gut metagenome	977	977
SRR8392540	33984	feces metagenome	975	975
SRR2083981	250133	freshwater metagenome	974	974
ERR2264927	56552	metagenome	970	970
ERR1777626	168603	Oncorhynchus mykiss	969	969
SRR2084061	237669	freshwater metagenome	969	969
SRR5749840	245010	aquatic metagenome	969	969
SRR3176895	4158981	hydrocarbon metagenome	968	968
SRR8394883	102972	zebrafish metagenome	962	962
SRR8698255	25121	fish metagenome	962	962
SRR3598177	515866	freshwater metagenome	960	960
ERR1447438	205803	metagenome	958	958
ERR1200395	147515	Homo sapiens	957	957
SRR6317048	34610	aquatic metagenome	956	956
ERR1472513	6547	Hirundo rustica	951	951
SRR1813778	118324	coral metagenome	951	951
SRR2107459	89274	root metagenome	951	951
SRR6370995	15654	fish gut metagenome	950	950
SRR1231709	38550	bovine metagenome	949	949
SRR5176283	473921	aquatic metagenome	949	949
SRR2006337	375215	ice metagenome	940	940
SRR4418045	54446	gut metagenome	939	939
SRR5176269	433034	aquatic metagenome	937	937
SRR6841704	854556	feces metagenome	936	936
SRR4446776	191123	freshwater metagenome	933	933
SRR1524692	105556	root metagenome	932	932
SRR5000884	45424	plant metagenome	932	932
SRR4418114	6641	gut metagenome	931	931
ERR2020671	166892	Zea mays	928	928
SRR6937462	22738	plant metagenome	922	922
SRR7410646	22527	skin metagenome	922	922
SRR5236047	193760	soil metagenome	921	921
SRR3598087	58394	freshwater metagenome	920	920
SRR7410627	18613	skin metagenome	919	919
SRR2096908	73407	wastewater metagenome	918	918
SRR1422446	37387	gut metagenome	917	917
SRR2084005	268839	freshwater metagenome	916	916
SRR3612786	24389	plant metagenome	916	916
SRR1197745	31230	insect metagenome	912	912
SRR5380798	139519	plant metagenome	911	911
SRR5382617	139499	plant metagenome	911	911
ERR2226977	123886	uncultured prokaryote	910	910
SRR3108737	72763	nematode metagenome	910	910
SRR1813782	112117	coral metagenome	907	907
SRR2982999	177145	human metagenome	905	905
ERR1894960	450323	metagenome	904	904
SRR2075955	1441426	fish gut metagenome	904	904
SRR3612760	24951	plant metagenome	904	904
ERR2047489	86398	rhizosphere metagenome	903	903
SRR3118940	30191	aquatic metagenome	903	903
SRR6676178	24788	gut metagenome	903	903
SRR5452804	35355	rhizosphere metagenome	900	901
SRR2084029	170490	freshwater metagenome	899	899
SRR6513168	72989	freshwater metagenome	898	898
SRR6513180	165957	freshwater metagenome	898	898
SRR1813723	25323	coral metagenome	897	897
ERR1429954	331663	metagenome	896	896
ERR2226967	226735	uncultured prokaryote	895	895
SRR1734254	181571	aquatic metagenome	894	894
DRR082893	105225	groundwater metagenome	892	892
SRR1041943	3183	leaf metagenome	892	892
SRR1561751	93380	gut metagenome	892	892
SRR5106976	29378	fermentation metagenome	892	892
SRR5176386	323507	gut metagenome	888	888
SRR3990331	23976	gut metagenome	886	886
ERR2597151	31875	metagenome	884	884
ERR2046941	141598	rhizosphere metagenome	883	883
SRR5176398	344336	gut metagenome	883	883
SRR5176341	269574	gut metagenome	882	882
SRR8381911	172765	fish metagenome	882	882
SRR2135031	67804	activated sludge metagenome	878	878
SRR5176280	223033	aquatic metagenome	878	878
ERR2052693	60202	rhizosphere metagenome	874	874
SRR3990367	19954	gut metagenome	874	874
DRR072567	78042	sludge metagenome	873	873
ERR2597250	31520	metagenome	872	872
SRR1813118	105036	coral metagenome	871	871
ERR1212761	22450	Anas platyrhynchos	868	868
ERR1474641	237141	metagenome	868	868
SRR1240178	34537	gut metagenome	867	867
SRR6513146	94879	freshwater metagenome	867	867
ERR1472376	33263	Hirundo rustica	866	866
SRR2728570	1908151	mouse gut metagenome	861	861
SRR1813115	49821	coral metagenome	859	859
SRR5461310	67248	marine metagenome	858	858
ERR571994	89007	Aedes albopictus	855	855
SRR2135587	54586	activated sludge metagenome	855	855
SRR2075958	2068844	fish gut metagenome	853	853
SRR2982869	578716	human metagenome	853	853
SRR5176296	356621	gut metagenome	850	850
DRR082903	111039	groundwater metagenome	849	849
SRR2083989	190546	freshwater metagenome	848	848
SRR6317115	36678	aquatic metagenome	847	847
ERR1474624	34739	metagenome	844	844
SRR8279137	37015	Bembidion modestum	844	844
ERR1742565	79791	freshwater metagenome	841	841
SRR8504606	42157	fish gut metagenome	840	840
SRR8504621	42516	fish gut metagenome	840	840
SRR5113910	42170	gut metagenome	837	837
ERR2937367	22306	wastewater metagenome	835	835
DRR072470	103657	sludge metagenome	834	834
SRR5176379	221841	gut metagenome	834	834
SRR6513187	111955	freshwater metagenome	833	833
SRR3990381	21868	gut metagenome	829	829
SRR8404019	43589	plant metagenome	829	829
SRR8504637	43036	fish gut metagenome	829	829
SRR8394917	143691	zebrafish metagenome	826	826
SRR6354296	41771	metagenomes	825	825
SRR1657954	1665346	human skin metagenome	824	824
SRR1041836	3642	leaf metagenome	823	823
SRR8279055	22966	Bembidion punctulatum	823	823
SRR2084053	237410	freshwater metagenome	821	821
SRR4039646	238820	aquatic metagenome	821	821
ERR2047785	148919	rhizosphere metagenome	820	820
SRR1524694	105597	root metagenome	820	820
ERR1742543	60432	freshwater metagenome	817	817
ERR1472715	28604	Hirundo rustica	816	816
ERR2937417	34289	wastewater metagenome	816	816
SRR4446763	202783	freshwater metagenome	815	815
SRR786651	17857	gut metagenome	815	815
SRR5176458	379585	gut metagenome	814	814
ERR500760	134287	human gut metagenome	813	813
SRR8698326	27696	biofilm metagenome	812	812
ERR2054754	65543	rhizosphere metagenome	811	811
SRR2982831	93260	human metagenome	809	809
ERR1389072	366006	metagenome	807	807
SRR3598193	86976	freshwater metagenome	807	807
SRR7098087	34799	metagenome	807	807
SRR8589854	50451	marine sediment metagenome	807	807
ERR1810539	2197	Salmo salar	806	1494
ERR2049556	53828	rhizosphere metagenome	806	806
ERR2047955	343932	rhizosphere metagenome	804	804
SRR7029900	13954	aquatic metagenome	804	804
SRR4409228	28135	gut metagenome	801	801
SRR2084025	191419	freshwater metagenome	800	800
ERR1447417	245165	metagenome	799	799
ERR1777622	232467	Oncorhynchus mykiss	799	799
ERR951890	89446	Calliphora terraenovae	799	799
ERR2937369	40901	wastewater metagenome	797	797
SRR1240181	61837	gut metagenome	797	797
ERR2053107	158128	rhizosphere metagenome	796	796
SRR8279051	15280	Bembidion punctulatum	796	796
SRR2087602	27592	wastewater metagenome	795	795
SRR7015404	64136	freshwater metagenome	795	795
SRR8404014	45505	plant metagenome	793	793
DRR072508	88337	sludge metagenome	791	791
SRR3146391	56080	fish gut metagenome	789	789
SRR4409230	27700	gut metagenome	788	788
ERR2597215	29068	metagenome	785	785
SRR1812560	1927	gut metagenome	785	785
SRR1662269	46201	plant metagenome	784	784
SRR5176289	181542	gut metagenome	783	783
SRR1561859	3051	gut metagenome	780	780
SRR6074027	210500	freshwater metagenome	778	778
SRR2829218	46163	plastisphere metagenome	777	777
SRR1041837	4438	leaf metagenome	774	774
SRR6983927	20490	freshwater metagenome	774	774
SRR2084017	200213	freshwater metagenome	773	773
SRR5176415	75842	gut metagenome	772	772
SRR5467343	63122	gut metagenome	772	772
SRR5861540	154304	soil metagenome	772	772
SRR6354288	81400	metagenomes	771	771
SRR4280760	169030	rhizosphere metagenome	769	769
SRR6286198	68931	freshwater metagenome	769	769
SRR3108740	64184	nematode metagenome	768	768
SRR1342458	188451	Bacteria	765	765
SRR6161289	281830	plant metagenome	765	765
SRR2083985	204087	freshwater metagenome	763	763
SRR3492917	19347	gut metagenome	763	763
SRR8279083	153060	Bembidion punctulatum	761	761
SRR1524340	52305	root metagenome	760	760
ERR571965	145985	Aedes albopictus	759	759
SRR7136788	51419	freshwater metagenome	756	756
ERR1165975	35193	metagenome	755	755
SRR2075953	778197	fish gut metagenome	754	754
SRR2829196	51867	biofilm metagenome	754	754
ERR2046939	71032	rhizosphere metagenome	752	752
ERR2135152	27102	Homo sapiens	751	751
SRR8504638	42056	fish gut metagenome	749	749
SRR5000866	62517	plant metagenome	748	748
SRR8709967	22990	wastewater metagenome	747	747
SRR8279091	27229	Bembidion varicolor	746	746
ERR1212900	25473	Anas platyrhynchos	745	745
SRR4010953	553989	plant metagenome	745	745
DRR072438	65542	sludge metagenome	744	744
SRR8394887	123031	zebrafish metagenome	743	743
SRR3598000	211572	freshwater metagenome	742	742
ERR2046307	206688	rhizosphere metagenome	741	741
ERR2740278	50323	pig gut metagenome	740	740
SRR1422440	26012	gut metagenome	740	740
SRR7078038	144367	gut metagenome	740	740
SRR7015431	34845	freshwater metagenome	739	739
DRR024561	4974	marine metagenome	737	737
SRR4409231	27549	gut metagenome	737	737
ERR574416	99118	metagenome	736	736
SRR1342459	153067	Bacteria	734	734
SRR2096911	66550	wastewater metagenome	731	731
SRR5898877	52511	soil metagenome	731	731
SRR8316351	101607	uncultured bacterium	731	731
ERR526812	39234	fish metagenome	729	729
SRR3145153	21099	frog metagenome	728	728
SRR6354303	81427	metagenomes	728	728
SRR2095034	51162	wastewater metagenome	725	725
SRR2096918	66488	wastewater metagenome	725	725
SRR7890074	90497	aquatic metagenome	725	725
SRR786661	18165	gut metagenome	724	724
SRR8494358	29247	gut metagenome	724	724
SRR3740831	131112	gut metagenome	723	723
SRR8504659	40729	fish gut metagenome	723	723
SRR8381899	22707	fish metagenome	720	720
SRR6660006	201027	mosquito metagenome	717	717
ERR1770195	6024	Hirundo rustica	716	716
ERR2264926	34557	metagenome	716	716
ERR951894	72191	Calliphora terraenovae	716	716
SRR1524734	57348	root metagenome	716	716
SRR5434527	92214	freshwater metagenome	712	712
SRR5749911	177289	aquatic metagenome	712	712
SRR6340134	100560	freshwater metagenome	712	1058
ERR2047531	116512	rhizosphere metagenome	711	711
ERR584157	53495	mixed culture	711	711
ERR2208004	23576	Homo sapiens	710	710
SRR6131461	45927	soil metagenome	708	708
ERR674165	416662	Homo sapiens	707	707
SRR8279141	54267	Bembidion modestum	707	707
SRR8504622	41681	fish gut metagenome	706	706
SRR2829194	66581	biofilm metagenome	705	705
SRR7136323	73988	freshwater metagenome	705	705
ERR2937435	10766	wastewater metagenome	704	704
ERR1449924	562801	metagenome	703	703
SRR1563080	717377	gut metagenome	703	703
SRR8632003	143476	Bactrocera dorsalis	703	703
SRR6513150	45079	freshwater metagenome	701	701
ERR571956	124294	Aedes albopictus	700	700
SRR2084009	190677	freshwater metagenome	700	700
SRR2084057	158746	freshwater metagenome	697	697
SRR5528692	65649	aquatic metagenome	697	697
SRR3113112	77350	aquatic metagenome	696	696
ERR2197287	33686	Oncorhynchus mykiss	695	695
SRR4280761	286326	rhizosphere metagenome	694	694
SRR4000738	17924	gut metagenome	693	693
SRR3493001	31845	gut metagenome	691	691
SRR8279036	18996	Bembidion punctulatum	690	690
SRR6243707	19595	freshwater metagenome	686	686
SRR7535659	77026	aquatic metagenome	685	685
ERR1894954	489786	metagenome	684	684
SRR6243801	22731	freshwater metagenome	684	684
SRR8392537	36206	feces metagenome	682	682
SRR1342461	193740	Bacteria	680	680
SRR6286199	90191	freshwater metagenome	680	680
SRR1524723	126346	root metagenome	679	679
ERR2212701	22904	metagenomes	678	678
ERR2048072	108044	rhizosphere metagenome	677	677
SRR8719666	35393	aerosol metagenome	677	677
SRR1818703	62136	coral metagenome	675	675
SRR2084021	182714	freshwater metagenome	675	675
ERR951874	78637	Calliphora terraenovae	674	674
ERR1801044	102864	unidentified bacterium	672	672
SRR7585138	36427	aquatic metagenome	672	672
SRR8279052	18511	Bembidion punctulatum	670	670
SRR2937695	32685	wastewater metagenome	669	669
ERR2597168	22535	metagenome	668	668
SRR2096898	33012	wastewater metagenome	668	668
SRR7015435	93090	freshwater metagenome	668	668
SRR1818714	14040	coral metagenome	667	667
SRR3667392	18398	aquatic metagenome	667	667
SRR5176297	72165	gut metagenome	666	666
SRR5176470	262766	gut metagenome	666	666
SRR6427089	2090	bioreactor metagenome	666	666
SRR8279144	40433	Bembidion modestum	666	666
SRR5969159	36836	soil metagenome	664	664
SRR8381893	201256	fish metagenome	664	664
SRR1524702	111173	root metagenome	662	662
SRR1813094	80112	coral metagenome	662	662
SRR6370989	14957	fish gut metagenome	662	662
ERR1212763	21388	Anas platyrhynchos	661	661
SRR4418065	45277	gut metagenome	660	660
SRR2096901	70401	wastewater metagenome	659	659
SRR2096909	56203	wastewater metagenome	657	657
SRR3493070	30625	gut metagenome	656	656
ERR1273844	59412	metagenome	655	655
SRR2107445	81788	root metagenome	654	654
SRR6317082	35018	aquatic metagenome	654	654
SRR8709966	60050	wastewater metagenome	654	654
ERR1197911	651298	activated sludge metagenome	653	653
ERR1212891	41153	Anas platyrhynchos	650	650
ERR1101501	98646	uncultured prokaryote	649	649
ERR2739611	65706	air metagenome	649	649
SRR4000781	16535	gut metagenome	649	649
SRR2096893	25845	wastewater metagenome	648	648
SRR7136225	79929	freshwater metagenome	648	648
SRR1342460	161390	Bacteria	645	645
SRR2814582	27540	Homo sapiens	645	645
SRR2982887	240464	human metagenome	645	645
ERR1273814	115857	metagenome	644	644
SRR1813048	32271	coral metagenome	644	644
ERR526871	114851	fish metagenome	643	643
SRR1918857	9839	insect metagenome	643	643
SRR2084013	202682	freshwater metagenome	642	642
SRR5176456	374565	gut metagenome	639	639
SRR8279056	16518	Bembidion punctulatum	639	639
SRR1813687	69239	coral metagenome	637	637
SRR2095038	40234	wastewater metagenome	636	636
ERR2937325	31366	wastewater metagenome	635	635
SRR6488659	137110	gut metagenome	635	635
DRR072509	92415	sludge metagenome	634	634
ERR1447464	177647	metagenome	634	634
SRR2938050	22703	wastewater metagenome	634	634
DRR097718	2273895	riverine metagenome	633	633
ERR1447418	159348	metagenome	633	633
ERR1474640	231258	metagenome	633	633
DRR082904	133437	freshwater metagenome	630	630
SRR2937984	21734	wastewater metagenome	630	630
DRR072550	110668	sludge metagenome	629	629
ERR1101503	113649	uncultured prokaryote	629	629
SRR8279132	45480	Bembidion decorum	629	629
SRR6286196	52710	freshwater metagenome	627	627
ERR574420	132357	metagenome	626	626
SRR1653168	80525	bioreactor metagenome	626	626
SRR8240808	53498	Flavobacteriales bacterium	626	626
SRR4280747	116279	rhizosphere metagenome	625	625
SRR7015440	54566	freshwater metagenome	625	625
SRR5176447	247215	gut metagenome	623	623
SRR6340120	52224	freshwater metagenome	623	1813
ERR1212802	32546	Anas platyrhynchos	621	621
SRR515345	8931	metagenomes	621	621
SRR502979	7408	metagenome	620	620
ERR1212905	24776	Anas platyrhynchos	619	619
ERR2054738	122865	rhizosphere metagenome	619	619
SRR5176426	530383	gut metagenome	618	618
ERR2046495	206377	rhizosphere metagenome	617	617
SRR5022875	4312	freshwater metagenome	617	617
SRR6370996	13158	fish gut metagenome	615	615
ERR1472509	8994	Hirundo rustica	613	613
SRR7136423	23342	freshwater metagenome	613	613
ERR1212806	23292	Anas platyrhynchos	612	612
ERR2047278	46066	rhizosphere metagenome	612	612
SRR5434528	96453	freshwater metagenome	612	612
SRR4039573	80489	aquatic metagenome	611	611
ERR2020704	195418	Zea mays	610	610
SRR5113932	76855	gut metagenome	610	610
ERR1212807	23669	Anas platyrhynchos	609	609
SRR2829178	72205	biofilm metagenome	608	608
SRR5176270	245788	aquatic metagenome	608	608
SRR5440366	107168	human gut metagenome	608	608
SRR1813114	60369	coral metagenome	604	604
ERR674123	65184	Homo sapiens	603	603
SRR1342464	160356	Bacteria	603	603
SRR6908838	132307	freshwater metagenome	603	603
SRR7584983	21815	aquatic metagenome	603	603
SRR6660005	227480	mosquito metagenome	600	600
SRR3492904	25623	gut metagenome	599	599
SRR7136459	13563	freshwater metagenome	598	598
SRR2084050	135810	freshwater metagenome	595	595
SRR3492945	16065	gut metagenome	594	594
SRR6676182	32280	gut metagenome	594	594
SRR3990374	17789	gut metagenome	593	593
SRR4191734	1690667	aquatic metagenome	593	593
SRR6354223	27204	metagenomes	593	593
SRR1342463	187864	Bacteria	592	592
SRR3145142	1872	frog metagenome	592	592
DRR024558	8876	marine metagenome	591	591
SRR2107428	86633	root metagenome	591	591
ERR2197295	47698	Oncorhynchus mykiss	590	590
SRR3492997	27647	gut metagenome	590	590
SRR5176373	153848	gut metagenome	589	589
SRR6396239	942643	marine metagenome	589	589
ERR1770220	17227	Hirundo rustica	588	588
ERR2597171	20885	metagenome	588	588
SRR5434532	55014	freshwater metagenome	588	588
SRR5643463	260416	marine metagenome	586	586
SRR6317090	33115	aquatic metagenome	583	583
SRR7535661	79777	aquatic metagenome	583	583
SRR2982819	328389	human metagenome	582	582
SRR6308832	19265	freshwater metagenome	581	581
SRR6317110	36527	aquatic metagenome	580	580
ERR2020681	189338	Zea mays	576	576
SRR3000814	63288	floral nectar metagenome	576	576
SRR5176300	256102	gut metagenome	576	576
SRR2029863	318021	anaerobic digester metagenome	573	573
ERR2135027	12927	Homo sapiens	572	572
SRR2087898	15985	wastewater metagenome	570	570
SRR8504610	37644	fish gut metagenome	570	570
SRR4280766	152801	rhizosphere metagenome	569	569
DRR072568	84499	sludge metagenome	568	568
ERR2208224	50143	Homo sapiens	567	567
ERR2212623	18854	metagenomes	567	567
ERR1777629	223342	Oncorhynchus mykiss	565	565
SRR6286189	89059	freshwater metagenome	564	564
SRR5176457	337991	gut metagenome	563	563
SRR7535660	76406	aquatic metagenome	562	562
ERR1727179	105765	insect gut metagenome	561	561
SRR6308973	38115	freshwater metagenome	560	560
ERR2020688	243807	Zea mays	559	559
SRR6908830	141016	freshwater metagenome	559	559
ERR3089681	38590	Salmo salar	558	558
SRR5800547	123988	Sus scrofa	558	558
SRR6354220	43890	metagenomes	558	558
SRR7146777	100829	gut metagenome	558	558
SRR1342462	157019	Bacteria	556	556
ERR1212814	31893	Anas platyrhynchos	554	554
ERR2041276	236930	Rhipicephalus sanguineus	553	553
ERR2740250	57816	pig gut metagenome	552	552
SRR7136476	49332	freshwater metagenome	552	552
SRR2095053	17745	wastewater metagenome	551	551
SRR3138646	26399	riverine metagenome	551	551
SRR2592958	174332	sediment metagenome	548	548
ERR2197294	28813	Oncorhynchus mykiss	547	547
SRR5581995	17077	plant metagenome	547	547
SRR1636119	15007	human gut metagenome	546	546
SRR8727095	42951	human gut metagenome	546	546
ERR1770235	17384	Hirundo rustica	545	545
SRR4000730	13617	gut metagenome	545	545
SRR8504642	39852	fish gut metagenome	544	544
SRR5176463	419350	gut metagenome	541	541
DRR072528	132988	sludge metagenome	540	540
SRR7029943	14711	aquatic metagenome	540	540
SRR2953336	46917	biofilm metagenome	539	539
ERR440413	100745	metagenome	538	538
SRR5176351	318624	gut metagenome	538	538
SRR5898876	68450	soil metagenome	538	538
SRR7136640	27123	freshwater metagenome	538	538
ERR2048364	66795	rhizosphere metagenome	537	537
SRR5176281	198209	aquatic metagenome	537	537
SRR8698230	81079	fish metagenome	535	535
ERR2052188	190965	rhizosphere metagenome	533	533
SRR6370991	13168	fish gut metagenome	533	533
SRR8261517	333101	sludge metagenome	533	703
SRR7535633	77500	aquatic metagenome	532	532
SRR2096894	28912	wastewater metagenome	531	531
SRR2107461	84178	root metagenome	531	531
SRR6513209	190436	freshwater metagenome	531	531
SRR6488685	168072	gut metagenome	530	530
SRR5176323	193829	gut metagenome	529	529
SRR5176451	310653	gut metagenome	529	529
SRR1734238	70524	aquatic metagenome	528	528
SRR8381901	61907	fish metagenome	527	527
SRR8504611	33109	fish gut metagenome	526	526
SRR8279160	53851	Paederidus rubrothoracicus	525	525
ERR2739604	44492	air metagenome	524	524
SRR2096914	70194	wastewater metagenome	523	523
SRR6008380	84362	marine metagenome	523	523
SRR5176382	211492	gut metagenome	520	520
SRR7101105	131010	insect metagenome	520	520
ERR2208143	40364	Homo sapiens	519	519
SRR2095033	39563	wastewater metagenome	519	519
SRR5176425	322826	gut metagenome	519	519
SRR6937353	33427	plant metagenome	518	518
SRR2983051	359113	human metagenome	517	517
DRR072603	132087	sludge metagenome	516	516
ERR2226934	125550	uncultured prokaryote	516	516
SRR3493046	14460	gut metagenome	516	516
SRR2006336	81923	ice metagenome	514	514
DRR097710	174305	riverine metagenome	513	513
SRR5188901	244922	marine metagenome	513	513
SRR2320475	489515	biogas fermenter metagenome	512	512
SRR7535662	74233	aquatic metagenome	512	512
SRR5176305	233623	gut metagenome	511	511
SRR5176303	290776	gut metagenome	510	510
ERR1050083	334003	metagenome	509	509
SRR4346601	18564	gut metagenome	509	509
SRR6376980	153116	gut metagenome	509	509
SRR3108738	59140	nematode metagenome	507	507
ERR1742553	85398	freshwater metagenome	506	506
SRR5176460	284656	gut metagenome	505	505
SRR6149171	25943	gut metagenome	505	505
ERR2740149	56173	milk metagenome	504	504
SRR2605791	31180	anaerobic digester metagenome	504	504
SRR5176402	225526	gut metagenome	501	501
SRR8504612	31677	fish gut metagenome	501	501
ERR2197293	24488	Oncorhynchus mykiss	499	499
SRR4418111	10731	gut metagenome	499	499
SRR1734252	109549	beach sand metagenome	498	498
SRR1556131	20652	gut metagenome	497	497
SRR5582378	13655	plant metagenome	497	497
ERR1212820	25724	Anas platyrhynchos	496	496
ERR951893	74998	Calliphora terraenovae	496	496
SRR1533993	27763	human gut metagenome	496	496
SRR2084058	161699	freshwater metagenome	496	496
ERR2053461	55994	rhizosphere metagenome	495	495
SRR2592320	40533	sediment metagenome	495	495
SRR8497539	64679	food metagenome	493	493
SRR5377796	155703	biofilm metagenome	492	492
ERR1429953	315219	metagenome	491	491
ERR2597255	21918	metagenome	491	491
SRR5643475	113688	marine metagenome	490	490
SRR7627019	466109	Mus musculus	490	490
SRR5434613	59606	gut metagenome	488	488
SRR8279089	22355	Bembidion varicolor	487	487
SRR8494350	32617	gut metagenome	487	487
ERR1212798	33971	Anas platyrhynchos	486	486
SRR1524738	201757	root metagenome	485	485
SRR5176445	182801	gut metagenome	484	484
SRR5280737	227976	gut metagenome	484	484
SRR5815787	123935	gut metagenome	484	484
SRR2829255	106463	biofilm metagenome	483	483
SRR1563088	593580	gut metagenome	481	481
SRR6676185	34102	gut metagenome	481	481
SRR1524757	98102	root metagenome	480	480
ERR659586	29987	32644	479	479
ERR2208259	67580	Homo sapiens	478	478
ERR1770332	6344	Hirundo rustica	477	477
ERR2226928	62530	uncultured prokaryote	475	475
SRR1563068	501986	gut metagenome	475	475
SRR2095032	33650	wastewater metagenome	475	476
SRR4409223	10403	gut metagenome	475	475
SRR6997366	35436	Helicobacter pylori	475	475
SRR5025576	71354	soil metagenome	474	474
SRR6317120	37996	aquatic metagenome	474	474
SRR5461392	68404	marine metagenome	473	473
SRR7015414	77559	freshwater metagenome	473	473
SRR2482006	53069	mouse gut metagenome	472	472
SRR8381897	198908	fish metagenome	472	472
ERR2045887	54522	rhizosphere metagenome	471	471
ERR883741	15181	Oncorhynchus keta	471	471
DRR100266	67038	bioreactor sludge metagenome	470	470
SRR7101114	183617	insect metagenome	470	470
SRR1523641	48819	root metagenome	468	468
SRR5800633	164509	metagenome	467	467
SRR515343	13184	metagenomes	466	466
SRR2541828	1613889	wetland metagenome	463	463
SRR2982822	237604	human metagenome	463	463
SRR3139956	147130	human gut metagenome	463	463
SRR7136502	39131	freshwater metagenome	463	463
ERR2740131	57766	milk metagenome	462	462
ERR3139695	72267	Bos taurus	462	462
DRR097723	271163	riverine metagenome	461	461
SRR3647134	601912	soil metagenome	461	461
SRR7015399	77049	freshwater metagenome	461	461
ERR1472396	25112	Hirundo rustica	460	460
SRR1778259	26818	bovine gut metagenome	460	460
SRR2829201	23253	plastisphere metagenome	460	460
SRR2982832	132385	human metagenome	460	460
SRR6513170	107078	freshwater metagenome	460	460
SRR8698350	54015	biofilm metagenome	460	460
DRR072525	333823	sludge metagenome	459	459
ERR1212752	23939	Anas platyrhynchos	459	459
SRR5176454	353235	gut metagenome	459	459
SRR1174196	1309493	activated sludge metagenome	458	458
SRR5176437	490212	gut metagenome	458	458
SRR6513163	90091	freshwater metagenome	458	458
SRR6937337	30672	plant metagenome	458	458
SRR1524593	70314	root metagenome	457	457
SRR6676173	26940	gut metagenome	457	457
SRR1813098	61145	coral metagenome	456	456
SRR6829512	101385	wastewater metagenome	456	456
SRR8719652	41714	aerosol metagenome	456	456
DRR072518	89209	sludge metagenome	455	455
SRR1524677	116553	root metagenome	455	455
SRR3598207	440416	freshwater metagenome	455	455
SRR5749893	711053	aquatic metagenome	455	455
SRR6660004	183470	mosquito metagenome	455	455
ERR1449959	244873	metagenome	454	454
SRR1734236	89142	beach sand metagenome	453	453
SRR2839848	206687	lake water metagenome	453	453
SRR3598169	106762	freshwater metagenome	453	453
SRR5113935	108328	gut metagenome	453	453
SRR6074028	191230	freshwater metagenome	453	453
SRR6676175	32959	gut metagenome	453	453
ERR1472681	22340	Hirundo rustica	452	452
SRR1524709	58845	root metagenome	452	452
SRR7890075	99028	aquatic metagenome	452	452
SRR2107441	102589	root metagenome	451	451
ERR951891	84230	Calliphora terraenovae	450	450
SRR4446770	205255	freshwater metagenome	449	449
SRR6427096	1603	bioreactor metagenome	448	448
SRR8381925	206865	fish metagenome	448	448
ERR2047735	292201	rhizosphere metagenome	447	447
SRR7472519	167364	freshwater metagenome	447	447
SRR6286201	107737	freshwater metagenome	446	446
SRR3647171	195050	soil metagenome	445	445
SRR7136219	74679	freshwater metagenome	445	445
SRR6457119	84260	marine metagenome	444	444
ERR1474620	116809	metagenome	442	442
SRR5176357	179132	gut metagenome	442	442
SRR7535658	77132	aquatic metagenome	441	441
ERR1201397	58095	metagenome	440	440
DRR024557	4356	marine metagenome	439	439
ERR2047939	76443	rhizosphere metagenome	439	439
SRR4346583	58096	gut metagenome	439	439
SRR8373519	96117	freshwater metagenome	439	439
SRR8698325	21463	biofilm metagenome	439	439
SRR2096902	48760	wastewater metagenome	438	438
ERR2046917	127257	rhizosphere metagenome	437	437
SRR2096915	61503	wastewater metagenome	436	436
SRR8583428	58071	soil metagenome	436	436
SRR7101148	139643	insect metagenome	435	435
ERR2049562	154297	rhizosphere metagenome	434	434
SRR2839859	245467	lake water metagenome	434	435
SRR7544120	41655	freshwater metagenome	434	434
SRR2107476	76140	root metagenome	432	432
SRR2084016	118538	freshwater metagenome	431	431
SRR3032419	38379	sediment metagenome	431	431
SRR6513169	63444	freshwater metagenome	431	431
SRR1813092	71517	coral metagenome	430	430
SRR3598166	172887	freshwater metagenome	430	430
SRR4039623	190710	aquatic metagenome	430	430
SRR5176355	232218	gut metagenome	430	430
SRR1813677	122922	coral metagenome	429	429
SRR6317084	31702	aquatic metagenome	429	429
ERR1472716	25683	Hirundo rustica	428	428
ERR1447453	216951	metagenome	427	427
SRR3145148	18518	frog metagenome	427	427
SRR5486476	28133	plant metagenome	427	427
SRR1524751	83177	root metagenome	426	426
DRR072486	124341	sludge metagenome	425	425
SRR6908831	132707	freshwater metagenome	425	425
SRR7627461	67912	metagenome	425	425
DRR082897	87960	groundwater metagenome	423	423
SRR6513207	10952	freshwater metagenome	423	423
ERR951902	116134	Calliphora terraenovae	422	422
SRR6513161	153810	freshwater metagenome	422	422
SRR8664726	48212	air metagenome	422	422
ERR2739618	50228	air metagenome	421	421
SRR1507069	26409	bioreactor sludge metagenome	421	421
SRR5176328	351731	gut metagenome	421	421
SRR2082651	32865	human gut metagenome	420	420
SRR6508151	47644	human metagenome	420	420
DRR072444	137599	sludge metagenome	419	419
SRR1818708	21915	coral metagenome	418	418
SRR3146392	36342	fish gut metagenome	418	418
ERR526857	109379	fish metagenome	417	417
SRR1601429	7317	leaf metagenome	417	417
SRR6075137	43517	gut metagenome	417	417
SRR6371001	12287	fish gut metagenome	417	417
SRR1240193	42841	gut metagenome	416	416
SRR6317106	36300	aquatic metagenome	416	416
SRR2937985	13656	wastewater metagenome	415	415
SRR3598160	500065	freshwater metagenome	415	415
SRR8698239	20895	insect metagenome	415	415
SRR1819186	41228	coral metagenome	413	413
SRR3990368	22034	gut metagenome	413	413
SRR5582404	30232	plant metagenome	412	412
SRR8496233	91752	biofilm metagenome	412	412
SRR8269869	53231	sediment metagenome	411	411
SRR2072209	1423386	gut metagenome	410	410
SRR1813783	89106	coral metagenome	409	409
ERR1212755	17756	Anas platyrhynchos	408	408
ERR2493586	96367	Glechoma hederacea	408	408
ERR578816	298274	Solanum lycopersicum	407	407
SRR4010996	696250	plant metagenome	407	407
ERR1553583	778106	metagenome	406	406
SRR7136413	136382	freshwater metagenome	406	406
DRR072602	95322	sludge metagenome	405	405
ERR2046447	63127	rhizosphere metagenome	405	405
SRR2084020	117517	freshwater metagenome	404	404
ERR1101444	111473	uncultured prokaryote	403	403
SRR5861538	139599	soil metagenome	401	401
ERR1449923	244733	metagenome	399	399
ERR2134483	22846	Homo sapiens	399	399
ERR3162761	87252	metagenome	399	399
ERR1777624	238337	Oncorhynchus mykiss	397	397
ERR2053765	89687	rhizosphere metagenome	397	397
SRR2829236	57182	biofilm metagenome	397	397
ERR2197267	91635	Oncorhynchus mykiss	396	396
ERR2860728	49084	human metagenome	396	396
SRR1524454	118724	root metagenome	396	396
ERR526813	29127	fish metagenome	395	395
SRR2829260	81177	plastisphere metagenome	394	394
SRR3000859	138804	floral nectar metagenome	394	394
ERR1294810	473574	metagenome	393	393
SRR1524396	108080	root metagenome	393	393
SRR1524456	84475	root metagenome	393	393
SRR3990357	16540	gut metagenome	393	393
DRR100277	43722	bioreactor sludge metagenome	392	392
SRR3145146	2242	frog metagenome	392	392
SRR5176427	316980	gut metagenome	392	392
SRR5562986	5540	plant metagenome	391	391
ERR904481	71294	metagenome	390	390
SRR2829214	44517	biofilm metagenome	390	390
SRR2982993	252818	human metagenome	390	390
SRR7535694	74493	aquatic metagenome	390	390
ERR2046841	267716	rhizosphere metagenome	389	389
SRR7608610	85265	food fermentation metagenome	389	389
DRR090689	217852	sea squirt metagenome	387	387
SRR1554334	48795	freshwater metagenome	387	387
SRR3108732	148911	nematode metagenome	387	387
SRR6173481	24585	aquatic metagenome	387	387
SRR1524755	94210	root metagenome	386	386
SRR5176449	449921	gut metagenome	386	386
SRR8238430	21692	feces metagenome	386	386
SRR3598114	232311	freshwater metagenome	385	385
SRR7293987	154626	biofilter metagenome	385	385
ERR2739606	66898	air metagenome	384	384
SRR2829202	13904	plastisphere metagenome	384	384
SRR4280786	95421	rhizosphere metagenome	384	384
SRR5341183	23471	plant metagenome	384	384
SRR2082646	48866	human gut metagenome	383	383
SRR2983011	134616	human metagenome	383	383
SRR6674924	120213	human metagenome	383	383
SRR4446764	229036	freshwater metagenome	382	382
SRR5434530	65937	freshwater metagenome	379	379
SRR6317105	37102	aquatic metagenome	379	379
SRR3493045	12388	gut metagenome	378	378
SRR3218283	108670	human metagenome	377	377
SRR1561863	166440	synthetic metagenome	376	376
ERR1742550	86132	freshwater metagenome	375	375
ERR1994832	103583	unidentified bacterium	375	375
ERR2049696	158266	rhizosphere metagenome	375	375
SRR1556137	18670	gut metagenome	375	375
SRR2029891	770604	anaerobic digester metagenome	375	375
SRR2829237	46863	biofilm metagenome	375	375
SRR4000734	12583	gut metagenome	374	374
SRR6286195	73425	freshwater metagenome	374	374
SRR8504609	37760	fish gut metagenome	374	374
SRR8698256	28973	fish metagenome	374	374
ERR1449960	230927	metagenome	373	373
SRR5380472	577498	plant metagenome	373	373
SRR5382583	577790	plant metagenome	373	373
SRR6309062	35901	freshwater metagenome	372	372
ERR1101445	96110	uncultured prokaryote	371	371
ERR1414424	457264	marine metagenome	371	371
ERR2041287	153922	Rhipicephalus sanguineus	371	371
ERR2264900	63189	metagenome	370	370
SRR3141604	25279	riverine metagenome	370	370
ERR2014748	33700	Homo sapiens	369	369
SRR8300777	21698	feces metagenome	369	369
SRR8504646	21215	fish gut metagenome	369	369
SRR3492930	3376	gut metagenome	368	368
SRR5176431	215537	gut metagenome	366	366
ERR2048045	102136	rhizosphere metagenome	365	365
ERR674214	49648	Heptageniidae environmental sample	365	365
ERR951913	49648	Heptageniidae environmental sample	365	365
SRR2982875	81930	human metagenome	364	364
SRR4280754	143322	rhizosphere metagenome	364	364
ERR1742561	119744	freshwater metagenome	363	363
ERR2041262	172658	Rhipicephalus sanguineus	363	363
SRR4000746	24552	gut metagenome	363	363
SRR6998838	50872	freshwater metagenome	363	363
SRR6998841	18564	freshwater metagenome	363	363
SRR2095058	27936	wastewater metagenome	362	362
DRR072451	59134	sludge metagenome	361	361
ERR2046611	310953	rhizosphere metagenome	361	361
SRR1524745	78312	root metagenome	361	361
SRR8650503	66665	subsurface metagenome	361	361
ERR1101525	98000	uncultured prokaryote	360	360
DRR072524	134808	sludge metagenome	359	359
ERR2049770	225248	rhizosphere metagenome	359	359
SRR8279049	29500	Bembidion punctulatum	359	359
SRR5578706	30911	plant metagenome	358	358
SRR6157301	10204	gut metagenome	357	357
ERR688205	29845	Metrosideros polymorpha	356	356
SRR2829346	67888	biofilm metagenome	356	356
SRR3598119	143164	freshwater metagenome	356	356
SRR3748022	4118	gut metagenome	356	356
SRR4346618	31194	gut metagenome	356	356
SRR2982920	93940	human metagenome	355	355
ERR440370	113605	metagenome	353	353
SRR2075959	3338734	fish gut metagenome	353	353
ERR952825	101001	soil metagenome	352	352
SRR4418066	24226	gut metagenome	352	352
SRR8279124	98521	Bembidion decorum	352	352
SRR6370998	12162	fish gut metagenome	351	351
DRR064981	16376	floral nectar metagenome	350	350
ERR674216	28374	Heptageniidae environmental sample	350	350
ERR951915	28374	Heptageniidae environmental sample	350	350
SRR2982758	84874	human metagenome	350	350
SRR4418088	4288	gut metagenome	350	350
ERR2760749	152788	Homo sapiens	349	349
ERR883736	63746	Oncorhynchus keta	349	349
SRR7101160	190566	insect metagenome	349	349
ERR522638	34687	human gut metagenome	348	348
SRR3598201	115224	freshwater metagenome	348	348
SRR6486731	37783	gut metagenome	348	348
ERR1095238	15084	Bacteria	347	347
SRR5176419	469111	gut metagenome	347	347
ERR904471	36260	metagenome	346	346
SRR5898880	155599	soil metagenome	346	346
SRR6354295	46142	metagenomes	346	346
ERR1472390	22786	Hirundo rustica	345	345
SRR1196958	57299	human gut metagenome	345	345
SRR1524586	84697	root metagenome	345	345
SRR5280734	142544	gut metagenome	345	345
SRR7584987	30949	aquatic metagenome	345	345
SRR8727090	29754	human gut metagenome	345	345
ERR2231170	77176	Sparus aurata	344	344
ERR2937426	41602	wastewater metagenome	344	344
SRR1524618	79030	root metagenome	344	344
SRR2095051	16512	wastewater metagenome	344	344
SRR8476238	24826	sludge metagenome	344	344
ERR3280241	14386	dust metagenome	343	343
SRR1524463	34465	root metagenome	343	343
SRR1560363	147215	freshwater sediment metagenome	343	343
SRR7293990	146290	biofilter metagenome	343	345
ERR1447457	208670	metagenome	342	342
SRR3185616	26995	food fermentation metagenome	342	342
SRR3990369	21172	gut metagenome	342	342
SRR4446766	189817	freshwater metagenome	342	342
SRR7015400	40934	freshwater metagenome	342	342
SRR8709997	18893	wastewater metagenome	342	343
ERR2046723	216944	rhizosphere metagenome	341	341
SRR3176893	523027	hydrocarbon metagenome	341	341
SRR7101106	138413	insect metagenome	341	341
ERR2740247	47742	pig gut metagenome	340	340
SRR1813544	54902	coral metagenome	340	340
ERR2048286	168019	rhizosphere metagenome	339	339
ERR2197262	257124	Oncorhynchus mykiss	339	339
SRR2829288	68054	freshwater metagenome	339	339
SRR2938009	28356	wastewater metagenome	339	339
SRR3112391	26389	riverine metagenome	339	339
ERR1472674	24587	Hirundo rustica	338	338
ERR1770179	91732	Hirundo rustica	338	338
SRR7101123	135789	insect metagenome	338	338
ERR2051682	146423	rhizosphere metagenome	337	337
SRR2829198	46146	biofilm metagenome	337	337
SRR1524799	46693	root metagenome	336	336
SRR2829306	50259	biofilm metagenome	336	336
SRR4418112	17819	gut metagenome	336	336
SRR8504613	36607	fish gut metagenome	336	336
DRR097725	257107	riverine metagenome	335	335
ERR2052717	81100	rhizosphere metagenome	335	335
ERR488769	4457	mouse gut metagenome	335	335
SRR1653120	79877	bioreactor metagenome	335	335
SRR5857383	25027	human metagenome	335	335
SRR7535638	77897	aquatic metagenome	335	335
ERR348718	41813	metagenome sequence	334	334
SRR3598159	301837	freshwater metagenome	334	334
SRR7535639	79911	aquatic metagenome	334	334
SRR5461291	67170	marine metagenome	333	333
SRR8350955	86222	phyllosphere metagenome	333	333
ERR2740306	56706	pig gut metagenome	332	332
SRR6317089	34641	aquatic metagenome	332	332
ERR2197292	62610	Oncorhynchus mykiss	331	331
SRR4418047	57083	gut metagenome	331	331
SRR322758	4963	Homo sapiens	330	330
SRR4280768	150625	rhizosphere metagenome	330	330
ERR2937354	12062	wastewater metagenome	329	329
SRR1524679	77548	root metagenome	329	329
SRR5461478	66277	marine metagenome	329	329
SRR3990389	20287	gut metagenome	328	328
ERR1472719	37931	Hirundo rustica	327	327
SRR3138535	25706	riverine metagenome	327	327
SRR5898884	99992	soil metagenome	327	327
SRR6457186	81474	marine metagenome	327	327
ERR2740230	59229	pig gut metagenome	326	326
ERR2740239	48298	pig gut metagenome	326	326
SRR1918856	10466	insect metagenome	326	326
SRR2829205	65024	biofilm metagenome	326	326
SRR2982897	93594	human metagenome	326	326
SRR5643476	144134	marine metagenome	326	326
SRR6814711	545733	aquatic metagenome	326	326
SRR8133492	17428	skin metagenome	326	326
SRR8279050	56637	Bembidion punctulatum	325	325
SRR5643480	256031	marine metagenome	324	324
SRR8279136	38464	Bembidion modestum	324	324
SRR8698305	56670	fish metagenome	324	324
ERR574415	125453	metagenome	323	323
SRR5643396	122245	marine metagenome	323	323
SRR6488677	184491	gut metagenome	323	323
ERR2047687	152944	rhizosphere metagenome	322	322
SRR1556132	16009	gut metagenome	322	322
SRR4002167	108550	bovine gut metagenome	322	322
SRR7890081	198288	aquatic metagenome	322	322
SRR8698395	115259	biofilm metagenome	322	322
ERR1794453	159161	Pristionchus pacificus	321	321
SRR2982891	166915	human metagenome	321	321
SRR5176401	349886	gut metagenome	321	321
ERR1212920	49522	Anas platyrhynchos	320	320
SRR8279166	31341	Paederidus rubrothoracicus	320	320
ERR1197913	221949	activated sludge metagenome	319	319
ERR2226960	722357	uncultured prokaryote	319	319
SRR2096903	35263	wastewater metagenome	319	319
SRR7410648	29674	skin metagenome	319	319
SRR7890077	98005	aquatic metagenome	319	319
SRR8726977	15782	human gut metagenome	319	319
DRR057424	43514	anaerobic digester metagenome	318	318
SRR6317085	32379	aquatic metagenome	318	318
ERR2937344	37032	wastewater metagenome	317	317
SRR4039597	43887	aquatic metagenome	317	317
ERR1212888	23459	Anas platyrhynchos	316	316
SRR1240182	49002	gut metagenome	316	316
ERR2047294	43413	rhizosphere metagenome	315	315
SRR1818707	21955	coral metagenome	315	315
SRR3118983	35564	aquatic metagenome	315	315
SRR5364610	79623	plant metagenome	315	315
SRR6674925	3508	human metagenome	315	315
SRR8394891	127444	zebrafish metagenome	315	315
SRR4039598	57476	aquatic metagenome	314	314
SRR5898887	104293	soil metagenome	314	314
SRR6069269	167759	soil metagenome	314	314
ERR1472692	12479	Hirundo rustica	313	313
DRR072465	66634	sludge metagenome	312	312
ERR2048400	59698	rhizosphere metagenome	312	312
SRR2084054	170586	freshwater metagenome	312	312
SRR2938011	28029	wastewater metagenome	312	312
SRR8733477	28265	decomposition metagenome	312	312
DRR024556	5399	marine metagenome	311	311
ERR2937411	22274	wastewater metagenome	311	311
SRR1971383	11270	uncultured bacterium	311	311
SRR2084062	194541	freshwater metagenome	311	311
SRR4002178	90335	bovine gut metagenome	311	311
SRR5643471	148017	marine metagenome	311	311
SRR6149141	36184	gut metagenome	311	311
SRR2829231	74156	plastisphere metagenome	310	310
SRR4002169	70945	bovine gut metagenome	310	310
SRR8271902	250214	wastewater metagenome	310	310
SRR8669539	20465	Homo sapiens	310	310
SRR8669573	5336	Pongo abelii	310	310
ERR1770252	18902	Hirundo rustica	309	309
SRR2982760	60085	human metagenome	309	309
SRR3492943	22665	gut metagenome	309	309
SRR6513151	183665	freshwater metagenome	309	309
ERR2937348	30232	wastewater metagenome	308	308
SRR1303696	26189	sediment metagenome	308	308
ERR2264820	53740	metagenome	307	307
SRR2095054	17442	wastewater metagenome	307	307
SRR5000940	45485	plant metagenome	307	307
SRR8279131	16162	Bembidion decorum	307	307
DRR072422	121150	sludge metagenome	306	306
ERR1742554	90646	freshwater metagenome	306	306
ERR2047507	128834	rhizosphere metagenome	306	306
SRR2006330	132978	ice metagenome	306	306
SRR5380329	261923	plant metagenome	306	306
SRR5382557	261910	plant metagenome	306	306
SRR6998515	7557	freshwater metagenome	306	306
ERR526860	183883	fish metagenome	305	305
SRR1507067	23953	bioreactor sludge metagenome	305	305
SRR584305	877	fish metagenome	305	305
ERR2226953	90629	uncultured prokaryote	304	304
SRR2084042	173597	freshwater metagenome	304	304
SRR6286194	54208	freshwater metagenome	304	304
SRR5019368	67588	soil metagenome	303	303
SRR7890037	27762	aquatic metagenome	303	303
ERR1472368	24641	Hirundo rustica	302	302
SRR1303693	33143	sediment metagenome	302	302
SRR1926196	115480	insect gut metagenome	302	302
SRR5176277	207940	aquatic metagenome	302	302
SRR5861539	225625	soil metagenome	301	301
SRR6317121	37346	aquatic metagenome	301	301
SRR8381916	46722	fish metagenome	301	301
ERR2208081	50487	Homo sapiens	300	300
ERR584149	66422	mixed culture	300	300
[truncated: 19,704 more rows]

## Sheet: A-7
Table S8: Prevalence levels of the strain across the various metagenomes as detected through the IMNGS platform
#SampleID	Size	Description	0.99	0.97
DRR055424	900398	biofilm metagenome	298927	298927
ERR1777602	246362	Cyprinus carpio	172211	172211
ERR1777601	208064	Cyprinus carpio	127029	127029
ERR1777630	240552	Oncorhynchus mykiss	121568	121568
DRR055422	502826	biofilm metagenome	115442	115442
SRR6339827	118317	freshwater metagenome	110898	110898
SRR6339826	127668	freshwater metagenome	110266	110266
ERR1777584	254326	Cyprinus carpio	109414	109414
ERR1777580	220336	Cyprinus carpio	104742	104742
SRR8381935	216940	fish metagenome	103005	103005
ERR1777585	189741	Cyprinus carpio	102861	102861
SRR1561837	131962	gut metagenome	90064	90064
SRR6339813	125044	freshwater metagenome	87049	87049
SRR5176366	367835	gut metagenome	85622	85622
SRR1561815	214091	gut metagenome	84782	84782
SRR1561809	171359	gut metagenome	84572	84572
SRR1561818	126403	gut metagenome	83058	83058
ERR1777594	272690	Cyprinus carpio	75853	75853
SRR8394896	128247	zebrafish metagenome	74507	74507
SRR8394908	127182	zebrafish metagenome	74054	74054
SRR5176315	217898	gut metagenome	71027	71027
SRR1561817	171854	gut metagenome	70336	70336
ERR1777581	209429	Cyprinus carpio	69032	69032
ERR1777589	262577	Cyprinus carpio	66438	66438
ERR1777590	263923	Cyprinus carpio	62944	62944
ERR1777592	286635	Cyprinus carpio	60423	60423
SRR8394907	94168	zebrafish metagenome	59902	59902
ERR1777582	275619	Cyprinus carpio	59753	59753
ERR1429963	380853	metagenome	59216	59216
SRR1561808	128152	gut metagenome	58618	58618
SRR6339815	104296	freshwater metagenome	58603	58603
DRR055427	507374	biofilm metagenome	57360	57360
ERR1777586	297263	Cyprinus carpio	57325	57325
SRR1561799	100609	gut metagenome	57116	57116
ERR1777588	299134	Cyprinus carpio	54053	54053
SRR1561848	123770	gut metagenome	53511	53511
DRR055425	244059	biofilm metagenome	52750	52750
SRR5176392	463319	gut metagenome	52018	52018
SRR1561805	67974	gut metagenome	51127	51127
SRR1561778	70730	gut metagenome	51100	51100
SRR1561767	71309	gut metagenome	50901	50901
SRR1561856	102997	gut metagenome	50901	50901
SRR1561839	77058	gut metagenome	49990	49990
SRR8394900	101022	zebrafish metagenome	48739	48739
SRR8394912	111415	zebrafish metagenome	48504	48504
SRR1561836	98925	gut metagenome	47772	47772
SRR1561807	105675	gut metagenome	47719	47719
SRR1561813	84835	gut metagenome	47273	47273
SRR1561816	114847	gut metagenome	46489	46489
ERR1429965	545077	metagenome	46382	46382
SRR1561828	81834	gut metagenome	46295	46295
SRR1561857	99582	gut metagenome	45767	45767
ERR1777603	241680	Cyprinus carpio	45559	45559
SRR1561832	62764	gut metagenome	45302	45302
SRR1561849	97431	gut metagenome	44317	44317
ERR1429959	430877	metagenome	43167	43167
SRR8394898	59121	zebrafish metagenome	42527	42527
ERR1777583	223036	Cyprinus carpio	42216	42216
SRR5176321	357617	gut metagenome	42210	42210
ERR1777587	282391	Cyprinus carpio	41367	41367
ERR1389068	254933	metagenome	41176	41176
ERR1770360	54693	Hirundo rustica	40631	40631
SRR1561820	103848	gut metagenome	40347	40347
ERR1777593	269236	Cyprinus carpio	40219	40219
SRR8394897	229385	zebrafish metagenome	39635	39635
SRR1561811	58615	gut metagenome	39433	39433
SRR1561775	53460	gut metagenome	39219	39219
ERR1429958	337154	metagenome	39207	39207
ERR1777578	281108	Cyprinus carpio	39202	39202
SRR8381940	190200	fish metagenome	39156	39156
SRR6374494	55886	invertebrate gut metagenome	38601	38601
SRR6374492	52027	invertebrate gut metagenome	38053	38053
SRR6340116	70679	freshwater metagenome	37922	37922
SRR6374487	86992	invertebrate gut metagenome	37528	37528
ERR1777627	267714	Oncorhynchus mykiss	37327	37327
DRR055420	545746	biofilm metagenome	36915	36915
SRR1561844	50781	gut metagenome	36562	36562
ERR2207891	46506	Homo sapiens	36490	36490
SRR5176286	224946	gut metagenome	36207	36207
ERR1777591	317699	Cyprinus carpio	36033	36033
ERR1777579	157164	Cyprinus carpio	35966	35966
SRR6374491	57005	invertebrate gut metagenome	35880	35880
SRR6149145	38611	gut metagenome	35646	35646
ERR1777577	206696	Cyprinus carpio	35283	35283
SRR1561776	67323	gut metagenome	34401	34401
SRR1561845	113285	gut metagenome	33337	33337
SRR2095035	63221	wastewater metagenome	33213	33213
SRR8394895	64500	zebrafish metagenome	32851	32851
SRR1561822	108180	gut metagenome	31875	31875
SRR5630930	269425	gut metagenome	31684	31684
SRR1561843	120094	gut metagenome	31562	31562
SRR6370883	76806	invertebrate gut metagenome	31434	31434
SRR1561819	76605	gut metagenome	30884	30884
SRR6374486	57465	invertebrate gut metagenome	30842	30842
SRR1561777	42549	gut metagenome	30469	30469
SRR1561826	58852	gut metagenome	29927	29927
SRR5176350	183709	gut metagenome	29824	29824
SRR8279180	82391	Polydrusus inustus	29385	29385
SRR1561834	201469	gut metagenome	28769	28769
SRR1561840	96612	gut metagenome	27656	27656
SRR4409218	30492	gut metagenome	26941	26941
ERR2208040	111022	Homo sapiens	26661	26661
SRR2095037	43126	wastewater metagenome	26636	26636
SRR6370891	65251	invertebrate gut metagenome	26635	26635
SRR6374490	65251	invertebrate gut metagenome	26635	26635
ERR1777621	261591	Oncorhynchus mykiss	26604	26604
SRR6340109	73507	freshwater metagenome	26251	26251
ERR947387	117266	metagenome sequence	25990	25990
SRR6370885	50857	invertebrate gut metagenome	25946	25946
SRR1561831	99200	gut metagenome	25684	25684
SRR8279183	63336	Paederidus ruficollis	25047	25047
SRR1561838	86005	gut metagenome	24879	24879
SRR1561785	47185	gut metagenome	24705	24705
SRR8404018	47764	plant metagenome	24678	24678
SRR6370882	57017	invertebrate gut metagenome	24478	24478
SRR2592499	98371	sediment metagenome	23816	23816
SRR1561768	29359	gut metagenome	23723	23723
SRR5176397	314920	gut metagenome	23375	23375
SRR6374493	71154	invertebrate gut metagenome	22972	22972
SRR2107458	129250	root metagenome	22063	22063
DRR100269	45191	bioreactor sludge metagenome	21765	21765
SRR5176376	476194	gut metagenome	21576	21576
SRR5176368	153841	gut metagenome	21350	21350
SRR8381890	209645	fish metagenome	21163	21163
ERR1472435	30725	Hirundo rustica	20842	20842
SRR6370890	64699	invertebrate gut metagenome	20579	20579
SRR4346605	24617	gut metagenome	20459	20459
SRR8381884	290290	fish metagenome	20339	20339
SRR6340123	67142	freshwater metagenome	20092	31098
ERR1777597	189938	Cyprinus carpio	20006	20006
SRR8404015	43763	plant metagenome	19981	19981
SRR6339755	68441	freshwater metagenome	19756	19756
SRR1561810	52784	gut metagenome	19637	19637
SRR6370881	58974	invertebrate gut metagenome	19134	19134
SRR6374488	58973	invertebrate gut metagenome	19133	19133
ERR1447422	257197	metagenome	18886	18886
SRR3213255	27104	beetle metagenome	18249	18249
SRR6340110	77075	freshwater metagenome	18176	50434
SRR1561821	60336	gut metagenome	18149	18149
SRR3147875	3076118	gut metagenome	17964	17964
SRR5176362	398996	gut metagenome	17956	17956
SRR6370889	52879	invertebrate gut metagenome	17921	17921
SRR5176388	234596	gut metagenome	17837	17837
SRR6149170	36167	gut metagenome	17685	17685
SRR6149146	25429	gut metagenome	17522	17522
SRR5630925	191950	gut metagenome	17206	17206
SRR5630936	228204	gut metagenome	16982	16982
SRR8381885	165567	fish metagenome	16792	16792
SRR2982896	205365	human metagenome	16731	16731
SRR6149097	218231	gut metagenome	16578	16578
SRR1561823	67014	gut metagenome	16390	16390
SRR8381874	179568	fish metagenome	16116	16116
SRR2846102	5861322	skin metagenome	15906	15906
SRR1047027	58338	unclassified Bacteria (miscellaneous)	15901	15901
SRR8381908	157823	fish metagenome	15843	15843
ERR1472777	18745	Hirundo rustica	15827	15827
SRR3213366	29954	nematode metagenome	15752	15752
SRR6370884	49687	invertebrate gut metagenome	15690	15690
SRR8381942	235511	fish metagenome	15403	15403
SRR6434175	215233	mollusc metagenome	15308	15308
SRR7015416	100270	freshwater metagenome	15261	15261
ERR2860683	20823	human metagenome	15252	15252
ERR3182200	34551	Homo sapiens	15251	15251
ERR1472663	20260	Hirundo rustica	15238	15238
SRR5176400	364662	gut metagenome	15228	15228
SRR5315185	106916	gut metagenome	14948	14948
ERR2740231	55431	pig gut metagenome	14930	14930
ERR1389071	389750	metagenome	14902	14902
SRR6149157	34463	gut metagenome	14887	14887
SRR8561485	110936	gut metagenome	14878	42479
SRR6513201	180071	freshwater metagenome	14120	14121
SRR1917366	72814	activated sludge metagenome	14098	14098
ERR348708	89156	metagenome sequence	14078	14078
SRR8381889	194200	fish metagenome	13930	13930
SRR1561852	59502	gut metagenome	13906	13906
SRR5315184	124850	gut metagenome	13904	13904
SRR8404012	40804	plant metagenome	13849	13849
DRR100268	34302	bioreactor sludge metagenome	13832	13832
ERR1429951	565341	metagenome	13680	13680
ERR1777595	151003	Cyprinus carpio	13577	13577
SRR6370880	67656	invertebrate gut metagenome	13312	13313
SRR6374489	67654	invertebrate gut metagenome	13312	13313
SRR3112980	62351	aquatic metagenome	13301	13301
SRR1561773	17034	gut metagenome	13291	13291
SRR8381881	175842	fish metagenome	13289	13289
SRR1342466	166778	Bacteria	13036	13036
SRR8381939	187727	fish metagenome	12808	12808
SRR5176325	231196	gut metagenome	12518	12518
SRR8394915	128537	zebrafish metagenome	12503	12503
SRR1561853	86209	gut metagenome	12455	12455
SRR1561846	101565	gut metagenome	12397	12397
SRR5176302	182586	gut metagenome	12395	12395
SRR5176360	220103	gut metagenome	12322	12322
SRR5176403	186311	gut metagenome	12236	12236
ERR2860879	50642	human metagenome	12088	12088
DRR072536	135719	sludge metagenome	12031	12031
SRR6513158	217135	freshwater metagenome	11968	11968
SRR8381883	132098	fish metagenome	11786	11786
SRR5176405	434326	gut metagenome	11758	11758
ERR1472532	24565	Hirundo rustica	11708	11708
SRR1342465	156747	Bacteria	11669	11669
ERR1273813	29758	metagenome	11572	11572
SRR4039650	108346	aquatic metagenome	11555	11556
SRR6513205	228136	freshwater metagenome	11549	11549
ERR522642	35505	human gut metagenome	11521	11521
SRR4039652	228937	aquatic metagenome	11155	11155
ERR951881	67607	Calliphora terraenovae	11135	11135
SRR8381923	170842	fish metagenome	11086	11086
ERR1212908	53623	Anas platyrhynchos	11070	11070
SRR8279088	50095	Bembidion varicolor	10957	10957
SRR8381932	217933	fish metagenome	10887	10887
SRR8381882	170234	fish metagenome	10780	10780
SRR5176342	398625	gut metagenome	10590	10590
SRR1561765	12270	gut metagenome	10496	10496
SRR8279028	50297	Cheilotoma musciformis	10471	10471
SRR1813759	92289	coral metagenome	10381	10381
SRR5000864	57959	plant metagenome	10257	10257
SRR8398884	47388	sludge metagenome	10070	10070
SRR8218024	164053	metagenome	10068	10068
SRR5176412	256838	gut metagenome	10064	10064
SRR1813812	128510	coral metagenome	10019	10019
SRR584296	13411	fish metagenome	10010	10010
SRR2095057	35207	wastewater metagenome	9851	9851
ERR1472638	15518	Hirundo rustica	9850	9850
SRR1813808	140026	coral metagenome	9838	9838
SRR5176306	203613	gut metagenome	9816	9816
SRR5176336	404573	gut metagenome	9784	9784
SRR2096896	24476	wastewater metagenome	9651	9651
SRR6513182	151323	freshwater metagenome	9612	9612
SRR5176343	275844	gut metagenome	9580	9580
SRR5486730	32248	plant metagenome	9555	9555
SRR5630916	334131	gut metagenome	9528	9528
ERR1472437	24449	Hirundo rustica	9508	9508
SRR5176319	215080	gut metagenome	9502	9502
SRR2095055	48361	wastewater metagenome	9416	9416
SRR1561800	13840	gut metagenome	9360	9360
SRR1813743	85429	coral metagenome	9298	9298
SRR7299268	25197	human metagenome	9153	9153
SRR5630933	368341	gut metagenome	9127	9127
SRR5630920	250170	gut metagenome	9082	9082
SRR5176409	221605	gut metagenome	9028	9028
SRR1213937	33423	human gut metagenome	9026	9026
ERR2134241	66973	Homo sapiens	8986	8986
SRR8404016	46739	plant metagenome	8972	8972
ERR1742545	39822	freshwater metagenome	8952	8952
SRR8664736	56033	air metagenome	8904	8904
SRR6149140	41901	gut metagenome	8900	8900
SRR5630929	316606	gut metagenome	8889	8889
DRR082898	99776	groundwater metagenome	8847	8847
ERR2937269	43302	wastewater metagenome	8731	8731
SRR8381886	176236	fish metagenome	8717	8717
SRR6340135	89718	freshwater metagenome	8664	20468
ERR520812	26078	human gut metagenome	8567	8567
SRR4418053	100778	gut metagenome	8525	8525
SRR8381876	193737	fish metagenome	8459	8459
SRR5176335	167158	gut metagenome	8456	8456
SRR5176284	384855	gut metagenome	8353	8353
SRR1814155	134882	coral metagenome	8337	8337
SRR6513204	181251	freshwater metagenome	8314	8314
SRR6149154	29559	gut metagenome	8290	8290
ERR1273834	69001	metagenome	8206	8206
ERR1212744	29980	Anas platyrhynchos	8195	8195
SRR7535654	71181	aquatic metagenome	8193	8193
SRR5176294	216532	gut metagenome	8170	8170
SRR6513173	221822	freshwater metagenome	7874	7875
SRR4000818	21117	gut metagenome	7862	7862
ERR1777596	225261	Cyprinus carpio	7795	7795
SRR7015415	62587	freshwater metagenome	7787	7787
SRR1813777	139935	coral metagenome	7758	7758
SRR6308918	36872	freshwater metagenome	7717	7717
SRR1813815	95115	coral metagenome	7696	7696
SRR8350967	95922	phyllosphere metagenome	7683	7683
ERR2937281	53835	wastewater metagenome	7679	7679
SRR1813809	92551	coral metagenome	7662	7662
ERR2937254	29610	wastewater metagenome	7625	7625
SRR8394870	142063	zebrafish metagenome	7609	7609
SRR8698306	49988	fish metagenome	7586	7586
SRR1813752	99771	coral metagenome	7582	7582
SRR7535641	75450	aquatic metagenome	7562	7562
ERR1447421	204660	metagenome	7544	7544
ERR2860767	34956	human metagenome	7531	7531
ERR522400	22306	human gut metagenome	7471	7471
SRR8398885	47231	sludge metagenome	7444	7444
SRR6513193	225877	freshwater metagenome	7392	7392
SRR1212857	33634	human gut metagenome	7310	7310
SRR6149117	37365	gut metagenome	7275	7275
SRR6513195	190511	freshwater metagenome	7227	7227
ERR1474617	633509	metagenome	7223	7223
SRR8381892	178896	fish metagenome	7178	7178
SRR7548206	155151	wastewater metagenome	7117	7117
SRR1813739	61083	coral metagenome	7050	7050
SRR6149128	128893	gut metagenome	7041	7041
SRR6340112	86867	freshwater metagenome	6975	6975
SRR8394872	73055	zebrafish metagenome	6975	6975
SRR5176413	196452	gut metagenome	6818	6818
SRR8404021	51396	plant metagenome	6757	6757
SRR7548200	117522	wastewater metagenome	6728	6728
ERR571989	233929	Aedes albopictus	6717	6717
SRR5176312	201408	gut metagenome	6694	6694
ERR2048120	47868	rhizosphere metagenome	6667	6667
SRR1819167	121827	coral metagenome	6667	6667
SRR7548207	139384	wastewater metagenome	6658	6658
SRR5176384	436996	gut metagenome	6625	6625
SRR1561760	99356	gut metagenome	6580	6580
ERR1472779	13362	Hirundo rustica	6562	6562
SRR1561762	89539	gut metagenome	6559	6559
SRR8404020	45249	plant metagenome	6503	6503
SRR1813810	75893	coral metagenome	6422	6422
SRR8381928	181170	fish metagenome	6390	6390
SRR5176347	408135	gut metagenome	6384	6384
ERR2134414	34321	Homo sapiens	6372	6372
SRR7548203	133726	wastewater metagenome	6364	6364
ERR2937274	54283	wastewater metagenome	6336	6336
SRR1818717	63300	coral metagenome	6291	6291
SRR6149120	30078	gut metagenome	6274	6274
ERR1472661	20689	Hirundo rustica	6270	6270
ERR1212746	34671	Anas platyrhynchos	6248	6248
SRR1342468	145626	Bacteria	6243	6243
SRR6513154	242208	freshwater metagenome	6233	6233
SRR6937339	31053	plant metagenome	6214	6214
ERR348720	177249	metagenome sequence	6192	6192
SRR6370888	32907	invertebrate gut metagenome	6184	6184
SRR8398881	47189	sludge metagenome	6120	6120
SRR8504624	39455	fish gut metagenome	6099	6099
ERR1472730	37523	Hirundo rustica	6045	6045
SRR7549617	450942	metagenome	6045	6045
SRR6513184	161714	freshwater metagenome	6032	6032
SRR8698328	15565	insect metagenome	5976	5976
ERR522644	46631	human gut metagenome	5950	5950
ERR571988	233460	Aedes albopictus	5909	5909
SRR7548201	131374	wastewater metagenome	5899	5899
ERR2937263	40917	wastewater metagenome	5836	5836
SRR6513206	164303	freshwater metagenome	5809	5809
SRR5176370	241351	gut metagenome	5798	5798
SRR6513198	201123	freshwater metagenome	5793	5793
SRR8398883	43914	sludge metagenome	5750	5750
ERR1777599	232650	Cyprinus carpio	5737	5737
SRR1818734	81584	coral metagenome	5737	5737
ERR1447423	271526	metagenome	5735	5735
SRR5176309	506964	gut metagenome	5719	5719
SRR5176329	167926	gut metagenome	5704	5704
SRR2592318	73482	sediment metagenome	5690	5690
SRR1196708	62043	human gut metagenome	5652	5652
SRR2829286	48719	plastisphere metagenome	5642	5642
SRR8381915	226211	fish metagenome	5617	5617
SRR1561803	8648	gut metagenome	5616	5616
SRR5176356	438530	gut metagenome	5598	5598
ERR1770237	31910	Hirundo rustica	5541	5541
ERR1472780	8247	Hirundo rustica	5534	5534
ERR1212906	20204	Anas platyrhynchos	5492	5492
ERR1777598	159633	Cyprinus carpio	5460	5460
SRR3108733	118900	nematode metagenome	5396	5396
SRR1813103	135350	coral metagenome	5367	5367
SRR3000813	117514	floral nectar metagenome	5353	5353
SRR1813096	98018	coral metagenome	5345	5345
SRR1813951	88349	coral metagenome	5339	5339
ERR1777600	198037	Cyprinus carpio	5316	5316
SRR8279130	130998	Bembidion decorum	5262	5262
ERR2860827	51278	human metagenome	5257	5257
SRR4280753	164564	rhizosphere metagenome	5240	5240
SRR1813056	119562	coral metagenome	5211	5211
ERR1447424	250158	metagenome	5203	5203
SRR7548209	139955	wastewater metagenome	5200	5200
SRR5176385	375434	gut metagenome	5197	5197
SRR6513221	168242	freshwater metagenome	5186	5186
ERR1429956	330951	metagenome	5174	5174
SRR5176317	404768	gut metagenome	5168	5168
SRR5486704	15265	plant metagenome	5165	5165
SRR6513157	154595	freshwater metagenome	5165	5165
ERR1429961	411587	metagenome	5152	5152
SRR1524469	41933	root metagenome	5116	5116
SRR5176363	230972	gut metagenome	5114	5114
SRR1813736	129090	coral metagenome	5099	5099
SRR6513175	167985	freshwater metagenome	5097	5097
SRR6370886	46897	invertebrate gut metagenome	5084	5084
SRR8561484	109125	gut metagenome	5058	10203
ERR1472668	22922	Hirundo rustica	5056	5056
SRR6308933	30557	freshwater metagenome	5051	5051
ERR571993	181770	Aedes albopictus	5035	5035
SRR3142799	5080	human nasal/pharyngeal metagenome	5004	5004
SRR4000759	12572	gut metagenome	4978	4978
SRR6513165	180909	freshwater metagenome	4940	4940
SRR786662	15452	gut metagenome	4920	4920
ERR1447420	243428	metagenome	4907	4907
SRR5176421	295140	gut metagenome	4902	4902
ERR1770291	16410	Hirundo rustica	4901	4901
SRR6676189	34095	gut metagenome	4866	4866
SRR6513167	217563	freshwater metagenome	4860	4860
SRR4346621	30801	gut metagenome	4859	4859
SRR8404013	47971	plant metagenome	4835	4835
SRR1814153	98243	coral metagenome	4827	4827
SRR6513197	173779	freshwater metagenome	4823	4823
SRR584320	11008	fish metagenome	4807	4807
ERR1212766	23043	Anas platyrhynchos	4790	4790
SRR2953339	52756	biofilm metagenome	4778	4778
SRR2095056	20929	wastewater metagenome	4757	4757
ERR659585	33962	32644	4733	4733
ERR348719	159253	metagenome sequence	4720	4720
SRR4039593	94318	aquatic metagenome	4622	4622
SRR2937700	25217	wastewater metagenome	4605	4605
SRR5176396	343725	gut metagenome	4605	4605
SRR4409220	15327	gut metagenome	4562	4562
SRR3113045	77815	aquatic metagenome	4560	4560
ERR1212754	25269	Anas platyrhynchos	4536	4536
DRR082895	116331	groundwater metagenome	4534	4534
ERR2937265	61510	wastewater metagenome	4529	4529
ERR1212889	36918	Anas platyrhynchos	4521	4521
SRR1813813	74510	coral metagenome	4500	4500
SRR1240175	73720	gut metagenome	4498	4498
SRR8381879	202341	fish metagenome	4483	4483
ERR520814	34052	human gut metagenome	4480	4480
ERR951900	101675	Calliphora terraenovae	4474	4474
SRR1342467	147848	Bacteria	4473	4473
SRR7615579	36552	human bile metagenome	4468	4468
SRR6031580	412870	subsurface metagenome	4435	4435
SRR8698393	68958	biofilm metagenome	4413	4413
SRR7535657	76838	aquatic metagenome	4404	4404
SRR6513217	258286	freshwater metagenome	4397	4397
ERR1212887	34663	Anas platyrhynchos	4381	4381
SRR6513215	296335	freshwater metagenome	4358	4358
SRR6676183	33094	gut metagenome	4354	4355
SRR2829186	37586	biofilm metagenome	4349	4349
SRR1561860	129575	gut metagenome	4348	4348
SRR5315151	111866	gut metagenome	4319	4319
SRR6513199	178535	freshwater metagenome	4312	4312
DRR072462	81585	sludge metagenome	4296	4296
SRR6676171	29832	gut metagenome	4285	4285
SRR1561759	59922	gut metagenome	4273	4273
SRR8381880	184190	fish metagenome	4258	4258
SRR1926138	114140	insect gut metagenome	4257	4257
ERR2851972	54261	Bos taurus	4250	4250
SRR6513153	196528	freshwater metagenome	4237	4237
ERR1447465	198016	metagenome	4219	4219
SRR4000740	16073	gut metagenome	4216	4216
SRR7136599	188177	freshwater metagenome	4182	4182
SRR6513164	201594	freshwater metagenome	4172	4173
ERR2937328	42389	wastewater metagenome	4141	4141
ERR1472669	17935	Hirundo rustica	4138	4138
SRR1818715	74558	coral metagenome	4129	4129
SRR6370887	67337	invertebrate gut metagenome	4109	4109
SRR1819166	79241	coral metagenome	4107	4107
DRR072534	128475	sludge metagenome	4103	4103
ERR1472605	39551	Hirundo rustica	4080	4080
SRR7890056	109010	aquatic metagenome	4071	4071
SRR6370992	16133	fish gut metagenome	4064	4064
ERR2937261	25044	wastewater metagenome	4044	4044
SRR8698345	20206	insect metagenome	4040	4040
SRR2829181	97219	biofilm metagenome	4032	4032
SRR6513159	209662	freshwater metagenome	4014	4014
SRR3492946	10166	gut metagenome	4004	4004
SRR3493020	30466	gut metagenome	4004	4004
SRR3108735	75730	nematode metagenome	3959	3959
SRR8398887	44720	sludge metagenome	3948	3948
SRR6513213	191999	freshwater metagenome	3947	3947
SRR8394894	131702	zebrafish metagenome	3939	3939
SRR3990366	19738	gut metagenome	3914	3914
SRR8398890	36998	sludge metagenome	3908	3908
ERR522402	28605	human gut metagenome	3891	3891
ERR1447425	190460	metagenome	3884	3884
ERR1474623	178421	metagenome	3852	3852
SRR1813060	49658	coral metagenome	3847	3847
SRR6513176	190854	freshwater metagenome	3818	3818
ERR2264930	54684	metagenome	3806	3806
SRR6513211	149629	freshwater metagenome	3795	3795
SRR1813045	93436	coral metagenome	3790	3790
SRR5176416	350282	gut metagenome	3790	3790
SRR1422445	17204	gut metagenome	3777	3777
SRR8709984	60290	wastewater metagenome	3727	3730
SRR5176374	366780	gut metagenome	3712	3712
SRR5643477	220586	marine metagenome	3712	3712
SRR1813811	86304	coral metagenome	3703	3703
SRR2982890	254653	human metagenome	3665	3665
SRR4039594	103832	aquatic metagenome	3664	3665
SRR1561851	15293	gut metagenome	3661	3661
ERR788946	309625	uncultured bacterium	3643	3643
ERR1472786	18085	Hirundo rustica	3636	3636
SRR5176340	209022	gut metagenome	3635	3635
ERR2937268	24443	wastewater metagenome	3633	3633
SRR8504616	34510	fish gut metagenome	3627	3627
SRR8724762	43009	milk metagenome	3626	3626
SRR5176404	371801	gut metagenome	3606	3606
SRR2829182	35271	plastisphere metagenome	3596	3596
SRR4000748	23016	gut metagenome	3574	3574
SRR8698311	37739	insect metagenome	3569	3569
ERR3089546	66002	Salmo salar	3567	3567
SRR1819154	51275	coral metagenome	3557	3557
SRR8504643	44246	fish gut metagenome	3556	3556
ERR440324	84129	metagenome	3545	3545
SRR1813764	60902	coral metagenome	3539	3539
ERR951897	84026	Calliphora terraenovae	3533	3533
SRR5630942	237819	gut metagenome	3528	3528
SRR8381929	223973	fish metagenome	3503	3503
SRR7548205	103054	wastewater metagenome	3472	3472
ERR1212758	26161	Anas platyrhynchos	3462	3462
SRR6513185	179231	freshwater metagenome	3438	3438
SRR7890067	125592	aquatic metagenome	3437	3437
SRR1567604	21824	human gut metagenome	3429	3429
SRR3108731	95683	nematode metagenome	3366	3366
SRR7615589	34504	human bile metagenome	3366	3366
ERR1742544	81288	freshwater metagenome	3361	3361
SRR6149156	37717	gut metagenome	3356	3356
SRR8504639	38666	fish gut metagenome	3342	3342
SRR5176320	377459	gut metagenome	3341	3341
SRR1524718	134419	root metagenome	3340	3340
ERR1472727	23012	Hirundo rustica	3333	3333
SRR4346632	77703	gut metagenome	3324	3324
ERR1273840	33705	metagenome	3323	3323
ERR1770064	37292	Hirundo rustica	3307	3307
SRR2829203	46044	biofilm metagenome	3297	3297
SRR4000769	27543	gut metagenome	3297	3297
SRR7548208	152128	wastewater metagenome	3292	3292
SRR7535655	74858	aquatic metagenome	3287	3287
SRR4039651	257931	aquatic metagenome	3277	3277
ERR1472713	24910	Hirundo rustica	3254	3254
SRR1813089	84036	coral metagenome	3233	3233
SRR6513160	180079	freshwater metagenome	3221	3221
SRR6286197	83667	freshwater metagenome	3214	3214
ERR2860888	20714	human metagenome	3206	3206
SRR8394888	125386	zebrafish metagenome	3177	3177
SRR5176331	177656	gut metagenome	3165	3165
ERR2860690	28117	human metagenome	3157	3157
ERR1212897	30203	Anas platyrhynchos	3145	3145
ERR1212881	36476	Anas platyrhynchos	3143	3143
SRR3108746	91759	nematode metagenome	3122	3122
ERR951901	113519	Calliphora terraenovae	3120	3120
SRR8394914	65221	zebrafish metagenome	3112	3112
SRR1818731	53137	coral metagenome	3104	3104
SRR6149159	33693	gut metagenome	3096	3096
SRR7549632	744104	metagenome	3092	3092
SRR8504607	45267	fish gut metagenome	3077	3077
SRR1819160	72016	coral metagenome	3072	3072
ERR522640	42004	human gut metagenome	3065	3065
SRR1819162	69215	coral metagenome	3063	3063
ERR2049462	100804	rhizosphere metagenome	3055	3055
ERR1212899	22397	Anas platyrhynchos	3054	3054
SRR2540963	33585	fish gut metagenome	3019	3019
SRR7549608	825957	metagenome	3019	3019
ERR2207890	10104	Homo sapiens	3014	3014
SRR5176349	164642	gut metagenome	2983	2983
SRR8476239	25797	sludge metagenome	2974	2974
ERR1447419	221398	metagenome	2953	2953
SRR1524710	136157	root metagenome	2942	2942
SRR3492931	63452	gut metagenome	2931	2931
SRR5176307	378664	gut metagenome	2929	2929
SRR5380755	123393	plant metagenome	2913	2913
SRR5382615	123405	plant metagenome	2913	2913
SRR1813053	67317	coral metagenome	2898	2898
SRR1818711	37643	coral metagenome	2895	2895
SRR8698357	84936	biofilm metagenome	2875	2875
SRR1813761	21780	coral metagenome	2868	2868
ERR1472512	30396	Hirundo rustica	2866	2866
SRR2035963	36968	soil metagenome	2859	2859
SRR6513147	188031	freshwater metagenome	2820	2820
SRR5280729	70461	gut metagenome	2803	2803
SRR7751790	87720	gut metagenome	2787	2787
ERR1212743	18079	Anas platyrhynchos	2784	2784
SRR1524457	70571	root metagenome	2782	2782
SRR4280751	141692	rhizosphere metagenome	2775	2775
SRR4418080	68205	gut metagenome	2760	2760
SRR8279003	91168	Aphthona venustula	2750	2750
ERR1429957	140353	metagenome	2742	2742
SRR6427083	10451	bioreactor metagenome	2742	2742
SRR5434535	86133	freshwater metagenome	2724	2724
SRR2035962	36874	soil metagenome	2715	2715
SRR8381910	148646	fish metagenome	2705	2705
SRR5176346	232043	gut metagenome	2688	2688
SRR8381887	253504	fish metagenome	2688	2688
SRR1813756	95030	coral metagenome	2652	2652
SRR1819168	131472	coral metagenome	2649	2649
SRR3740814	127385	gut metagenome	2645	2645
SRR8709970	64194	wastewater metagenome	2641	2641
SRR1813714	45521	coral metagenome	2637	2637
SRR5176290	344342	gut metagenome	2637	2637
SRR6371003	12552	fish gut metagenome	2630	2630
SRR8398888	39403	sludge metagenome	2627	2627
DRR100270	30489	bioreactor sludge metagenome	2618	2618
SRR8381909	203698	fish metagenome	2603	2603
ERR2937372	46428	wastewater metagenome	2601	2601
ERR1447454	199164	metagenome	2597	2597
SRR2829259	81939	plastisphere metagenome	2597	2597
SRR1813686	48755	coral metagenome	2595	2595
SRR2107431	80952	root metagenome	2586	2586
SRR4418069	87225	gut metagenome	2574	2574
SRR6513166	153960	freshwater metagenome	2574	2574
SRR5176429	395503	gut metagenome	2572	2572
SRR1240174	44865	gut metagenome	2569	2569
SRR6149116	32528	gut metagenome	2548	2548
ERR2048766	141176	rhizosphere metagenome	2546	2546
SRR1662275	59608	plant metagenome	2545	2545
SRR6513216	218700	freshwater metagenome	2541	2541
SRR4000751	18763	gut metagenome	2539	2539
SRR1524759	82586	root metagenome	2533	2533
SRR5582380	16372	plant metagenome	2521	2521
ERR1273820	27105	metagenome	2519	2519
SRR7544164	62323	freshwater metagenome	2519	2519
SRR5176422	316171	gut metagenome	2510	2510
ERR1472671	26472	Hirundo rustica	2507	2507
SRR2982846	592529	human metagenome	2506	2506
SRR8381878	187999	fish metagenome	2505	2505
SRR3108744	63432	nematode metagenome	2494	2494
SRR8381921	11326	fish metagenome	2490	2490
SRR4000724	14736	gut metagenome	2485	2485
ERR2053011	62563	rhizosphere metagenome	2468	2468
SRR1819169	136300	coral metagenome	2467	2467
SRR5280711	208454	gut metagenome	2459	2459
SRR5176344	184417	gut metagenome	2458	2458
ERR951872	82642	Calliphora terraenovae	2441	2441
SRR2829179	70988	biofilm metagenome	2427	2427
SRR1523649	34855	root metagenome	2422	2422
SRR4446773	195206	freshwater metagenome	2419	2419
SRR1813785	68008	coral metagenome	2416	2416
SRR1819156	53188	coral metagenome	2409	2409
SRR5113972	40219	gut metagenome	2404	2404
SRR8589849	34465	marine sediment metagenome	2404	2404
SRR2006335	272036	ice metagenome	2395	2395
SRR8381922	202371	fish metagenome	2380	2380
SRR8504656	46413	fish gut metagenome	2377	2377
SRR6513156	135096	freshwater metagenome	2376	2376
ERR522643	43374	human gut metagenome	2374	2374
ERR1994830	65742	unidentified bacterium	2370	2370
SRR786663	18469	gut metagenome	2367	2367
SRR5176432	560534	gut metagenome	2365	2365
DRR072453	96136	sludge metagenome	2354	2354
SRR3108718	77996	nematode metagenome	2354	2354
ERR520810	30374	human gut metagenome	2352	2352
SRR8504619	34095	fish gut metagenome	2345	2345
ERR2044707	241311	metagenome	2337	2337
SRR7535664	73212	aquatic metagenome	2325	2325
SRR6286193	98342	freshwater metagenome	2320	2320
ERR2226982	293176	uncultured prokaryote	2318	2318
SRR5000882	71603	plant metagenome	2315	2315
SRR8385876	95723	soil metagenome	2314	2314
ERR2597169	85728	metagenome	2312	2312
SRR1819161	74875	coral metagenome	2303	2303
SRR6488683	196782	gut metagenome	2296	2296
SRR5176293	224028	gut metagenome	2287	2287
SRR2096906	62620	wastewater metagenome	2286	2286
SRR1556135	20228	gut metagenome	2280	2280
SRR5176359	195082	gut metagenome	2255	2255
SRR1561827	4049	gut metagenome	2253	2253
SRR1561847	67227	gut metagenome	2249	2249
SRR8712539	81285	crustacean metagenome	2245	2245
ERR2197277	155573	Oncorhynchus mykiss	2243	2243
SRR7101125	183134	insect metagenome	2240	2240
ERR2134853	61628	Homo sapiens	2239	2239
ERR2597210	61069	metagenome	2237	2237
SRR6513220	187828	freshwater metagenome	2237	2237
SRR1590661	48442	human gut metagenome	2234	2234
SRR3493012	11704	gut metagenome	2224	2224
SRR8394902	49997	zebrafish metagenome	2213	2213
ERR1256278	51830	gut metagenome	2208	2208
SRR5176381	297642	gut metagenome	2208	2208
SRR7101122	171589	insect metagenome	2202	2202
ERR1212885	33942	Anas platyrhynchos	2194	2194
SRR2982987	219365	human metagenome	2185	2185
SRR8381920	162829	fish metagenome	2185	2185
SRR6157193	8489	gut metagenome	2180	2180
SRR5176314	232174	gut metagenome	2179	2179
ERR3280433	13180	dust metagenome	2177	2177
SRR2479960	41907	gut metagenome	2177	2177
SRR5176287	199075	gut metagenome	2172	2172
SRR5434533	111063	freshwater metagenome	2171	2171
ERR2270743	10129	freshwater metagenome	2165	2165
SRR1556134	16279	gut metagenome	2152	2152
SRR1819157	48327	coral metagenome	2150	2150
SRR1813685	52892	coral metagenome	2146	2146
SRR7549636	726157	metagenome	2142	2142
SRR3598211	53061	freshwater metagenome	2137	2137
SRR2839847	178909	lake water metagenome	2126	2126
SRR2855275	274849	sludge metagenome	2123	2123
SRR5380775	239090	plant metagenome	2120	2120
SRR5382616	239112	plant metagenome	2120	2120
SRR5176387	316555	gut metagenome	2102	2102
ERR1994831	71333	unidentified bacterium	2100	2100
ERR3089675	42666	Salmo salar	2094	2094
SRR8517816	22724	gut metagenome	2094	2094
SRR6513178	130522	freshwater metagenome	2085	2085
SRR8398886	32230	sludge metagenome	2081	2081
SRR6149119	35698	gut metagenome	2077	2077
ERR1429964	550984	metagenome	2069	2069
SRR6243764	24706	freshwater metagenome	2069	2069
ERR2860754	47226	human metagenome	2065	2065
SRR2829256	68125	plastisphere metagenome	2051	2051
ERR2264929	65843	metagenome	2049	2049
SRR5176326	226825	gut metagenome	2047	2047
SRR7663574	5248563	insect metagenome	2043	2043
SRR2982878	92072	human metagenome	2040	2040
SRR2982840	999002	human metagenome	2034	2034
SRR5176299	105664	gut metagenome	2030	2030
ERR951884	82040	Calliphora terraenovae	2028	2028
SRR8392539	31371	feces metagenome	2028	2028
SRR1524420	47149	root metagenome	2027	2027
SRR8698392	66903	biofilm metagenome	2027	2027
SRR6513171	180001	freshwater metagenome	2023	2023
ERR2054077	180005	rhizosphere metagenome	2022	2022
ERR571962	120776	Aedes albopictus	2021	2021
ERR1472578	38154	Hirundo rustica	2020	2020
SRR2829232	59278	biofilm metagenome	2016	2016
SRR5113975	24332	gut metagenome	2013	2013
SRR1524743	112056	root metagenome	2003	2003
SRR8392553	34022	feces metagenome	1999	1999
ERR1770200	31632	Hirundo rustica	1997	1997
SRR2539429	718165	lake water metagenome	1997	1997
ERR522639	44051	human gut metagenome	1993	1993
SRR4039596	67743	aquatic metagenome	1993	1993
SRR4280755	145360	rhizosphere metagenome	1990	1990
ERR1777616	273479	Oncorhynchus mykiss	1982	1982
SRR8504657	39362	fish gut metagenome	1979	1979
SRR2096895	53092	wastewater metagenome	1978	1978
SRR2829278	49515	biofilm metagenome	1977	1977
SRR6354299	33695	metagenomes	1968	1968
SRR2035966	46385	soil metagenome	1953	1953
SRR4000754	20914	gut metagenome	1953	1953
SRR6513189	33115	freshwater metagenome	1948	1948
ERR2937255	15817	wastewater metagenome	1946	1946
ERR571964	157576	Aedes albopictus	1941	1941
SRR5467341	83433	gut metagenome	1930	1930
SRR2829253	108617	biofilm metagenome	1926	1926
ERR2860745	44201	human metagenome	1923	1923
ERR522398	26090	human gut metagenome	1923	1923
SRR8556861	29406	skin metagenome	1916	1916
SRR7629749	91329	seawater metagenome	1915	1915
SRR1524397	92176	root metagenome	1914	1914
ERR2937273	39594	wastewater metagenome	1908	1908
SRR3145140	5816	frog metagenome	1906	1906
SRR2829254	84871	biofilm metagenome	1899	1899
ERR674213	57909	Heptageniidae environmental sample	1897	1897
ERR951912	57909	Heptageniidae environmental sample	1897	1897
ERR1472417	39686	Hirundo rustica	1882	1882
SRR3740830	117081	gut metagenome	1864	1864
ERR2055182	146766	rhizosphere metagenome	1855	1855
SRR2540957	30624	fish gut metagenome	1853	1853
SRR6340119	79659	freshwater metagenome	1853	2993
SRR1524752	77374	root metagenome	1842	1842
ERR2050782	144727	rhizosphere metagenome	1824	1824
SRR7890028	117336	aquatic metagenome	1823	1823
SRR1813784	100048	coral metagenome	1817	1817
SRR8698338	20563	insect metagenome	1809	1809
SRR8491691	60138	plant metagenome	1806	1806
SRR2829180	75569	biofilm metagenome	1804	1804
SRR5176324	233724	gut metagenome	1799	1799
SRR1819170	110557	coral metagenome	1797	1797
SRR4619380	43570	freshwater metagenome	1796	1796
ERR951886	124705	Calliphora terraenovae	1772	1772
ERR2047925	159170	rhizosphere metagenome	1771	1771
SRR1813095	121268	coral metagenome	1766	1766
SRR3990327	23221	gut metagenome	1766	1766
SRR1813093	128991	coral metagenome	1765	1765
SRR4000727	13976	gut metagenome	1762	1762
SRR1813730	70395	coral metagenome	1751	1751
ERR2937363	54876	wastewater metagenome	1749	1749
ERR1474622	145542	metagenome	1748	1748
ERR526956	24441	fish metagenome	1748	1748
SRR8394886	117551	zebrafish metagenome	1744	1744
ERR2055224	136614	rhizosphere metagenome	1742	1742
ERR1212800	36261	Anas platyrhynchos	1740	1740
SRR4010965	733002	plant metagenome	1739	1739
SRR1813679	67457	coral metagenome	1737	1737
DRR100263	31727	bioreactor sludge metagenome	1733	1733
SRR1734235	82726	aquatic metagenome	1729	1729
SRR5467344	59317	gut metagenome	1724	1724
ERR1447436	187262	metagenome	1719	1719
SRR5176330	193548	gut metagenome	1715	1715
SRR1240187	77564	gut metagenome	1712	1712
SRR8504645	37832	fish gut metagenome	1712	1712
SRR5176375	158535	gut metagenome	1711	1711
SRR6513179	191665	freshwater metagenome	1708	1708
ERR1742551	64104	freshwater metagenome	1705	1705
SRR5176417	309361	gut metagenome	1702	1702
ERR2531247	1235762	Homo sapiens	1699	1699
SRR4418087	38952	gut metagenome	1698	1698
SRR6513190	199202	freshwater metagenome	1696	1696
ERR520813	31206	human gut metagenome	1695	1695
SRR8504660	15955	fish gut metagenome	1675	1675
ERR2597232	108042	metagenome	1672	1672
SRR1524728	82616	root metagenome	1668	1668
ERR571979	94571	Aedes albopictus	1665	1665
SRR2829229	48581	freshwater metagenome	1664	1664
SRR8381875	169911	fish metagenome	1664	1664
SRR3493017	19093	gut metagenome	1663	1663
SRR2096904	68687	wastewater metagenome	1661	1661
SRR2096917	79422	wastewater metagenome	1652	1652
DRR100278	45961	bioreactor sludge metagenome	1648	1648
SRR8385823	78565	soil metagenome	1648	1648
ERR522641	37341	human gut metagenome	1633	1633
ERR2134843	60174	Homo sapiens	1631	1631
SRR6513181	148147	freshwater metagenome	1628	1628
SRR8504658	32769	fish gut metagenome	1627	1627
SRR5380518	1044883	plant metagenome	1625	1625
SRR5382588	1044763	plant metagenome	1625	1625
SRR8381924	213644	fish metagenome	1625	1625
SRR1657952	1358327	human skin metagenome	1624	1624
SRR3218255	219023	human metagenome	1623	1623
SRR2096910	64791	wastewater metagenome	1611	1611
SRR5898875	127230	soil metagenome	1603	1603
SRR3000832	164558	floral nectar metagenome	1595	1595
SRR2983014	256375	human metagenome	1591	1591
SRR4039624	170414	aquatic metagenome	1585	1585
ERR571978	335336	Aedes albopictus	1578	1578
SRR5113933	72905	gut metagenome	1572	1572
SRR1819164	37837	coral metagenome	1570	1570
SRR1819165	37838	coral metagenome	1570	1570
SRR8279090	65802	Bembidion varicolor	1569	1569
SRR3492944	13456	gut metagenome	1568	1568
SRR8385824	84286	soil metagenome	1564	1564
SRR8404017	38386	plant metagenome	1563	1563
SRR5176267	455224	aquatic metagenome	1562	1562
SRR4002859	4912	fish gut metagenome	1555	1555
ERR522401	26828	human gut metagenome	1550	1550
SRR4280765	213707	rhizosphere metagenome	1550	1550
SRR6149155	34641	gut metagenome	1550	1550
SRR5666078	1104446	gut metagenome	1548	1548
SRR5176352	324447	gut metagenome	1545	1545
SRR7629750	90614	seawater metagenome	1543	1543
ERR883739	61249	Oncorhynchus keta	1536	1536
SRR5434526	101091	freshwater metagenome	1535	1535
SRR3493021	36458	gut metagenome	1529	1529
SRR4000757	23972	gut metagenome	1528	1528
ERR2566742	96167	human metagenome	1527	1527
ERR2740256	61129	pig gut metagenome	1526	1526
ERR1212808	24628	Anas platyrhynchos	1525	1525
SRR2087594	47476	wastewater metagenome	1514	1514
SRR1240184	29926	gut metagenome	1506	1506
SRR1818732	25351	coral metagenome	1505	1505
ERR2208228	53104	Homo sapiens	1501	1501
SRR5749950	104375	aquatic metagenome	1501	1501
ERR520809	31978	human gut metagenome	1498	1498
SRR1556136	13577	gut metagenome	1494	1494
SRR8133508	41505	skin metagenome	1492	1492
SRR8391050	170543	soil metagenome	1490	1490
SRR6286202	45947	freshwater metagenome	1489	1489
SRR5113928	57807	gut metagenome	1486	1486
SRR2035967	45200	soil metagenome	1485	1485
SRR4418068	20865	gut metagenome	1485	1485
SRR5341171	24791	plant metagenome	1482	1482
SRR2907091	121240	gut metagenome	1479	1479
SRR8727093	46456	human gut metagenome	1474	1474
SRR8632009	117427	Bactrocera dorsalis	1472	1472
SRR2096897	33315	wastewater metagenome	1470	1470
SRR5434525	108010	freshwater metagenome	1467	1467
SRR1819155	49705	coral metagenome	1462	1462
ERR2223024	10421	plant metagenome	1460	1460
SRR1561758	46734	gut metagenome	1460	1460
SRR1524716	94490	root metagenome	1457	1457
SRR3598086	299506	freshwater metagenome	1457	1457
SRR8392538	37661	feces metagenome	1455	1455
SRR2107472	73028	root metagenome	1454	1454
SRR2829282	46148	biofilm metagenome	1454	1454
SRR3145138	4175	frog metagenome	1448	1448
SRR7366983	96603	groundwater metagenome	1448	1448
ERR1553584	724486	metagenome	1446	1446
ERR1472581	11454	Hirundo rustica	1433	1433
ERR1794565	136427	Pristionchus fissidentatus	1432	1432
SRR5440368	59731	human gut metagenome	1420	1420
ERR1472664	12274	Hirundo rustica	1418	1418
SRR8385830	78530	soil metagenome	1417	1417
SRR5176434	457447	gut metagenome	1414	1414
SRR8385805	76790	soil metagenome	1414	1414
SRR8504661	46007	fish gut metagenome	1412	1412
ERR348225	257572	Nicotiana attenuata	1410	1410
SRR1818716	55009	coral metagenome	1407	1407
ERR1809186	18020	Hirundo rustica	1403	1403
ERR1474621	256590	metagenome	1400	1400
SRR2083969	308619	freshwater metagenome	1399	1399
SRR5749902	901854	aquatic metagenome	1399	1399
SRR1813100	88305	coral metagenome	1389	1389
SRR8727094	4807	human gut metagenome	1388	1388
SRR8279142	27222	Bembidion modestum	1387	1387
SRR2096916	99929	wastewater metagenome	1383	1383
SRR6371002	11904	fish gut metagenome	1383	1383
SRR4409226	28376	gut metagenome	1375	1375
SRR1813046	64035	coral metagenome	1373	1373
SRR1568268	108959	pig gut metagenome	1371	1371
SRR4000744	20216	gut metagenome	1370	1370
ERR1472656	26775	Hirundo rustica	1369	1369
SRR6317108	37528	aquatic metagenome	1364	1364
SRR6370993	11158	fish gut metagenome	1362	1362
ERR526835	35226	fish metagenome	1361	1361
SRR5176383	264709	gut metagenome	1361	1361
ERR2054650	251460	rhizosphere metagenome	1356	1356
ERR1212745	20562	Anas platyrhynchos	1349	1349
ERR1212816	27536	Anas platyrhynchos	1345	1345
SRR6937146	29385	plant metagenome	1343	1343
SRR6513162	186399	freshwater metagenome	1341	1341
SRR1554401	96243	freshwater metagenome	1338	1338
SRR1524712	121481	root metagenome	1334	1334
SRR2096905	46676	wastewater metagenome	1333	1333
SRR6149162	44645	gut metagenome	1333	1333
SRR6513208	187563	freshwater metagenome	1326	1326
SRR1813051	48047	coral metagenome	1325	1325
SRR2982873	204233	human metagenome	1319	1319
SRR8394889	122732	zebrafish metagenome	1319	1319
ERR522397	27447	human gut metagenome	1318	1318
SRR1873656	21417	human gut metagenome	1318	1318
SRR5434534	94012	freshwater metagenome	1317	1317
ERR2851993	46872	Bos taurus	1307	1307
SRR7549650	468859	metagenome	1304	1304
SRR2982866	186448	human metagenome	1302	1302
SRR6286200	77134	freshwater metagenome	1301	1301
SRR5176271	209789	aquatic metagenome	1298	1298
SRR5898878	70655	soil metagenome	1297	1297
SRR6370994	11092	fish gut metagenome	1296	1296
SRR2982861	406821	human metagenome	1294	1294
SRR2983057	262053	human metagenome	1294	1294
DRR072535	142108	sludge metagenome	1293	1293
SRR6354342	36203	metagenomes	1289	1289
ERR1084691	23973	bioreactor sludge metagenome	1287	1287
SRR5176444	423750	gut metagenome	1286	1286
SRR7136283	112598	freshwater metagenome	1285	1285
ERR1742587	47963	freshwater metagenome	1281	1281
SRR2083997	278292	freshwater metagenome	1280	1280
SRR2983063	271356	human metagenome	1279	1279
SRR6149114	34938	gut metagenome	1277	1277
ERR2264932	50079	metagenome	1272	1272
SRR1785358	4964	Homo sapiens	1272	1272
SRR6513177	96057	freshwater metagenome	1271	1271
SRR5922900	922348	Oreochromis niloticus	1270	1270
SRR6424886	54437	groundwater metagenome	1267	1604
SRR1561764	59166	gut metagenome	1265	1265
SRR4000742	17959	gut metagenome	1265	1265
ERR520811	27914	human gut metagenome	1261	1261
SRR2829252	137658	biofilm metagenome	1261	1261
SRR3492994	19654	gut metagenome	1261	1261
SRR8557634	20023	human milk metagenome	1261	1261
SRR6513145	90356	freshwater metagenome	1260	1260
ERR2020689	236213	Zea mays	1256	1256
SRR6371000	15316	fish gut metagenome	1256	1256
SRR8709986	49546	wastewater metagenome	1255	1256
ERR2020683	164246	Zea mays	1254	1254
SRR6513188	167964	freshwater metagenome	1252	1252
SRR5176399	183511	gut metagenome	1248	1248
SRR1422443	25690	gut metagenome	1246	1246
SRR1556133	20654	gut metagenome	1246	1246
ERR1770212	5463	Hirundo rustica	1245	1245
ERR1770353	4618	Hirundo rustica	1244	1244
SRR7751793	130444	gut metagenome	1239	1239
SRR4039604	47330	aquatic metagenome	1237	1237
SRR8279159	14891	Paederidus rubrothoracicus	1236	1236
SRR5581990	18618	plant metagenome	1232	1232
SRR5176275	219217	aquatic metagenome	1231	1231
SRR1422424	70919	gut metagenome	1223	1223
SRR2829342	40208	plastisphere metagenome	1222	1222
SRR8385804	64446	soil metagenome	1221	1221
SRR2983053	379010	human metagenome	1208	1208
SRR8381902	78880	fish metagenome	1208	1208
ERR2047717	131369	rhizosphere metagenome	1207	1207
SRR8504662	38648	fish gut metagenome	1205	1205
SRR8530866	23769	human milk metagenome	1201	1201
SRR8381917	220198	fish metagenome	1199	1199
SRR2829185	44638	plastisphere metagenome	1196	1196
SRR4346603	18378	gut metagenome	1195	1195
ERR571968	91310	Aedes albopictus	1187	1187
SRR2084045	225485	freshwater metagenome	1187	1187
ERR2046629	65283	rhizosphere metagenome	1185	1185
SRR6513210	163895	freshwater metagenome	1184	1185
ERR1472492	22836	Hirundo rustica	1183	1183
SRR7535634	73381	aquatic metagenome	1182	1182
SRR5176313	215556	gut metagenome	1181	1181
ERR1447449	201249	metagenome	1177	1177
SRR7751791	145179	gut metagenome	1176	1176
SRR2006341	198899	ice metagenome	1175	1175
DRR100279	47975	bioreactor sludge metagenome	1171	1171
ERR1777607	234859	Oncorhynchus mykiss	1169	1169
ERR2020692	185079	Zea mays	1169	1169
SRR8269861	73238	sediment metagenome	1168	1168
SRR2829230	52308	freshwater metagenome	1163	1163
SRR2084046	1852218	freshwater metagenome	1158	1158
SRR5434531	100468	freshwater metagenome	1158	1158
ERR1474615	123160	unidentified	1156	1156
SRR2107432	77164	root metagenome	1154	1154
SRR5434536	89729	freshwater metagenome	1154	1154
ERR2937353	36759	wastewater metagenome	1151	1151
ERR1472571	26814	Hirundo rustica	1147	1147
ERR1212907	23802	Anas platyrhynchos	1146	1146
SRR2096900	58367	wastewater metagenome	1143	1143
SRR1240191	41612	gut metagenome	1138	1138
SRR7549633	176167	metagenome	1138	1138
ERR2048118	71919	rhizosphere metagenome	1132	1132
ERR2597230	39760	metagenome	1125	1125
SRR8279128	55475	Bembidion decorum	1124	1124
SRR2096899	62585	wastewater metagenome	1123	1123
ERR1212812	28466	Anas platyrhynchos	1117	1117
SRR4418084	117687	gut metagenome	1115	1115
SRR6513152	204219	freshwater metagenome	1114	1114
SRR8381898	249190	fish metagenome	1111	1111
SRR1523636	43639	root metagenome	1107	1107
SRR1524331	36894	root metagenome	1107	1107
ERR951892	46064	Calliphora terraenovae	1101	1101
SRR1873599	8715	human gut metagenome	1101	1101
SRR8279157	58928	Paederidus rubrothoracicus	1101	1101
SRR8381938	187701	fish metagenome	1099	1099
ERR1212810	23785	Anas platyrhynchos	1097	1097
ERR526966	81458	fish metagenome	1096	1096
SRR2982853	235965	human metagenome	1089	1089
ERR1472736	27440	Hirundo rustica	1087	1087
SRR8492934	11983	gut metagenome	1084	1084
SRR6834569	81944	rhizosphere metagenome	1083	1083
SRR2829258	77578	plastisphere metagenome	1080	1080
ERR1273830	65272	metagenome	1079	1079
SRR5434529	80729	freshwater metagenome	1078	1078
SRR8394892	135239	zebrafish metagenome	1078	1078
SRR8504623	32212	fish gut metagenome	1075	1075
SRR1422432	31952	gut metagenome	1074	1074
SRR5176274	242881	aquatic metagenome	1072	1072
SRR2107490	126059	root metagenome	1071	1071
SRR8269875	71091	sediment metagenome	1071	1071
SRR8279077	28459	Bembidion punctulatum	1071	1071
SRR5176282	219765	aquatic metagenome	1069	1069
SRR1563091	662302	gut metagenome	1067	1067
SRR2953338	53490	biofilm metagenome	1067	1067
SRR6908864	117414	freshwater metagenome	1064	1064
SRR8493329	17951	gut metagenome	1057	1057
SRR4039599	89949	aquatic metagenome	1056	1056
ERR1760122	58712	skin metagenome	1051	1051
ERR1801042	86707	unidentified bacterium	1050	1050
SRR6370999	12858	fish gut metagenome	1049	1049
SRR3598053	432286	freshwater metagenome	1047	1047
SRR2839860	151364	lake water metagenome	1046	1046
ERR1414439	1953241	marine metagenome	1041	1041
SRR6937507	24795	plant metagenome	1039	1039
SRR8381903	273710	fish metagenome	1039	1039
SRR2083973	214201	freshwater metagenome	1038	1038
SRR2084001	284403	freshwater metagenome	1038	1038
SRR2084041	251923	freshwater metagenome	1038	1038
DRR072569	75166	sludge metagenome	1037	1037
ERR522399	23640	human gut metagenome	1035	1035
SRR2096912	38153	wastewater metagenome	1034	1034
ERR1307290	215256	metagenome	1031	1031
SRR2083993	248044	freshwater metagenome	1031	1031
SRR2099847	156246	bioreactor metagenome	1026	1026
ERR476729	3230	Homo sapiens	1024	1024
SRR6513174	136836	freshwater metagenome	1024	1024
SRR1524311	45150	root metagenome	1022	1022
SRR2084049	252006	freshwater metagenome	1022	1022
ERR571966	182811	Aedes albopictus	1019	1019
SRR3598185	458771	freshwater metagenome	1017	1017
ERR1212898	25677	Anas platyrhynchos	1015	1015
SRR6675193	9841	human metagenome	1015	1015
ERR2937259	21125	wastewater metagenome	1009	1009
SRR6149075	87653	gut metagenome	1009	1009
SRR786650	14408	gut metagenome	1007	1007
ERR2674699	34333	human gut metagenome	1005	1005
SRR7029939	12868	aquatic metagenome	1005	1005
SRR4409229	30908	gut metagenome	1004	1004
SRR1563085	342344	gut metagenome	1003	1003
ERR1901303	76039	Homo sapiens	1002	1002
DRR024560	8595	marine metagenome	1001	1001
SRR1524673	78638	root metagenome	1001	1001
SRR1524706	96923	root metagenome	1001	1001
ERR1212892	29837	Anas platyrhynchos	997	997
ERR1472402	55097	Hirundo rustica	997	997
SRR7097975	30509	gut metagenome	996	996
SRR8279078	31254	Bembidion punctulatum	996	996
ERR951885	86723	Calliphora terraenovae	995	995
SRR6149104	28520	gut metagenome	995	995
SRR2084033	239390	freshwater metagenome	994	994
SRR2084037	220462	freshwater metagenome	991	991
SRR6149172	37751	gut metagenome	991	991
SRR3492927	34991	gut metagenome	988	988
SRR1818733	43465	coral metagenome	986	986
SRR1813684	91049	coral metagenome	984	984
ERR1742552	76396	freshwater metagenome	983	983
SRR3990378	21800	gut metagenome	982	982
ERR1777625	191578	Oncorhynchus mykiss	981	981
SRR8394885	89909	zebrafish metagenome	981	981
SRR1573668	1180709	aquatic metagenome	980	980
SRR2083977	247121	freshwater metagenome	977	977
SRR5176316	193366	gut metagenome	977	977
SRR8392540	33984	feces metagenome	975	975
SRR2083981	250133	freshwater metagenome	974	974
ERR2264927	56552	metagenome	970	970
ERR1777626	168603	Oncorhynchus mykiss	969	969
SRR2084061	237669	freshwater metagenome	969	969
SRR5749840	245010	aquatic metagenome	969	969
SRR3176895	4158981	hydrocarbon metagenome	968	968
SRR8394883	102972	zebrafish metagenome	962	962
SRR8698255	25121	fish metagenome	962	962
SRR3598177	515866	freshwater metagenome	960	960
ERR1447438	205803	metagenome	958	958
ERR1200395	147515	Homo sapiens	957	957
SRR6317048	34610	aquatic metagenome	956	956
ERR1472513	6547	Hirundo rustica	951	951
SRR1813778	118324	coral metagenome	951	951
SRR2107459	89274	root metagenome	951	951
SRR6370995	15654	fish gut metagenome	950	950
SRR1231709	38550	bovine metagenome	949	949
SRR5176283	473921	aquatic metagenome	949	949
SRR2006337	375215	ice metagenome	940	940
SRR4418045	54446	gut metagenome	939	939
SRR5176269	433034	aquatic metagenome	937	937
SRR6841704	854556	feces metagenome	936	936
SRR4446776	191123	freshwater metagenome	933	933
SRR1524692	105556	root metagenome	932	932
SRR5000884	45424	plant metagenome	932	932
SRR4418114	6641	gut metagenome	931	931
ERR2020671	166892	Zea mays	928	928
SRR6937462	22738	plant metagenome	922	922
SRR7410646	22527	skin metagenome	922	922
SRR5236047	193760	soil metagenome	921	921
SRR3598087	58394	freshwater metagenome	920	920
SRR7410627	18613	skin metagenome	919	919
SRR2096908	73407	wastewater metagenome	918	918
SRR1422446	37387	gut metagenome	917	917
SRR2084005	268839	freshwater metagenome	916	916
SRR3612786	24389	plant metagenome	916	916
SRR1197745	31230	insect metagenome	912	912
SRR5380798	139519	plant metagenome	911	911
SRR5382617	139499	plant metagenome	911	911
ERR2226977	123886	uncultured prokaryote	910	910
SRR3108737	72763	nematode metagenome	910	910
SRR1813782	112117	coral metagenome	907	907
SRR2982999	177145	human metagenome	905	905
ERR1894960	450323	metagenome	904	904
SRR2075955	1441426	fish gut metagenome	904	904
SRR3612760	24951	plant metagenome	904	904
ERR2047489	86398	rhizosphere metagenome	903	903
SRR3118940	30191	aquatic metagenome	903	903
SRR6676178	24788	gut metagenome	903	903
SRR5452804	35355	rhizosphere metagenome	900	901
SRR2084029	170490	freshwater metagenome	899	899
SRR6513168	72989	freshwater metagenome	898	898
SRR6513180	165957	freshwater metagenome	898	898
SRR1813723	25323	coral metagenome	897	897
ERR1429954	331663	metagenome	896	896
ERR2226967	226735	uncultured prokaryote	895	895
SRR1734254	181571	aquatic metagenome	894	894
DRR082893	105225	groundwater metagenome	892	892
SRR1041943	3183	leaf metagenome	892	892
SRR1561751	93380	gut metagenome	892	892
SRR5106976	29378	fermentation metagenome	892	892
SRR5176386	323507	gut metagenome	888	888
SRR3990331	23976	gut metagenome	886	886
ERR2597151	31875	metagenome	884	884
ERR2046941	141598	rhizosphere metagenome	883	883
SRR5176398	344336	gut metagenome	883	883
SRR5176341	269574	gut metagenome	882	882
SRR8381911	172765	fish metagenome	882	882
SRR2135031	67804	activated sludge metagenome	878	878
SRR5176280	223033	aquatic metagenome	878	878
ERR2052693	60202	rhizosphere metagenome	874	874
SRR3990367	19954	gut metagenome	874	874
DRR072567	78042	sludge metagenome	873	873
ERR2597250	31520	metagenome	872	872
SRR1813118	105036	coral metagenome	871	871
ERR1212761	22450	Anas platyrhynchos	868	868
ERR1474641	237141	metagenome	868	868
SRR1240178	34537	gut metagenome	867	867
SRR6513146	94879	freshwater metagenome	867	867
ERR1472376	33263	Hirundo rustica	866	866
SRR2728570	1908151	mouse gut metagenome	861	861
SRR1813115	49821	coral metagenome	859	859
SRR5461310	67248	marine metagenome	858	858
ERR571994	89007	Aedes albopictus	855	855
SRR2135587	54586	activated sludge metagenome	855	855
SRR2075958	2068844	fish gut metagenome	853	853
SRR2982869	578716	human metagenome	853	853
SRR5176296	356621	gut metagenome	850	850
DRR082903	111039	groundwater metagenome	849	849
SRR2083989	190546	freshwater metagenome	848	848
SRR6317115	36678	aquatic metagenome	847	847
ERR1474624	34739	metagenome	844	844
SRR8279137	37015	Bembidion modestum	844	844
ERR1742565	79791	freshwater metagenome	841	841
SRR8504606	42157	fish gut metagenome	840	840
SRR8504621	42516	fish gut metagenome	840	840
SRR5113910	42170	gut metagenome	837	837
ERR2937367	22306	wastewater metagenome	835	835
DRR072470	103657	sludge metagenome	834	834
SRR5176379	221841	gut metagenome	834	834
SRR6513187	111955	freshwater metagenome	833	833
SRR3990381	21868	gut metagenome	829	829
SRR8404019	43589	plant metagenome	829	829
SRR8504637	43036	fish gut metagenome	829	829
SRR8394917	143691	zebrafish metagenome	826	826
SRR6354296	41771	metagenomes	825	825
SRR1657954	1665346	human skin metagenome	824	824
SRR1041836	3642	leaf metagenome	823	823
SRR8279055	22966	Bembidion punctulatum	823	823
SRR2084053	237410	freshwater metagenome	821	821
SRR4039646	238820	aquatic metagenome	821	821
ERR2047785	148919	rhizosphere metagenome	820	820
SRR1524694	105597	root metagenome	820	820
ERR1742543	60432	freshwater metagenome	817	817
ERR1472715	28604	Hirundo rustica	816	816
ERR2937417	34289	wastewater metagenome	816	816
SRR4446763	202783	freshwater metagenome	815	815
SRR786651	17857	gut metagenome	815	815
SRR5176458	379585	gut metagenome	814	814
ERR500760	134287	human gut metagenome	813	813
SRR8698326	27696	biofilm metagenome	812	812
ERR2054754	65543	rhizosphere metagenome	811	811
SRR2982831	93260	human metagenome	809	809
ERR1389072	366006	metagenome	807	807
SRR3598193	86976	freshwater metagenome	807	807
SRR7098087	34799	metagenome	807	807
SRR8589854	50451	marine sediment metagenome	807	807
ERR2049556	53828	rhizosphere metagenome	806	806
ERR1810539	2197	Salmo salar	806	1494
ERR2047955	343932	rhizosphere metagenome	804	804
SRR7029900	13954	aquatic metagenome	804	804
SRR4409228	28135	gut metagenome	801	801
SRR2084025	191419	freshwater metagenome	800	800
ERR1447417	245165	metagenome	799	799
ERR1777622	232467	Oncorhynchus mykiss	799	799
ERR951890	89446	Calliphora terraenovae	799	799
ERR2937369	40901	wastewater metagenome	797	797
SRR1240181	61837	gut metagenome	797	797
ERR2053107	158128	rhizosphere metagenome	796	796
SRR8279051	15280	Bembidion punctulatum	796	796
SRR2087602	27592	wastewater metagenome	795	795
SRR7015404	64136	freshwater metagenome	795	795
SRR8404014	45505	plant metagenome	793	793
DRR072508	88337	sludge metagenome	791	791
SRR3146391	56080	fish gut metagenome	789	789
SRR4409230	27700	gut metagenome	788	788
ERR2597215	29068	metagenome	785	785
SRR1812560	1927	gut metagenome	785	785
SRR1662269	46201	plant metagenome	784	784
SRR5176289	181542	gut metagenome	783	783
SRR1561859	3051	gut metagenome	780	780
SRR6074027	210500	freshwater metagenome	778	778
SRR2829218	46163	plastisphere metagenome	777	777
SRR1041837	4438	leaf metagenome	774	774
SRR6983927	20490	freshwater metagenome	774	774
SRR2084017	200213	freshwater metagenome	773	773
SRR5176415	75842	gut metagenome	772	772
SRR5467343	63122	gut metagenome	772	772
SRR5861540	154304	soil metagenome	772	772
SRR6354288	81400	metagenomes	771	771
SRR4280760	169030	rhizosphere metagenome	769	769
SRR6286198	68931	freshwater metagenome	769	769
SRR3108740	64184	nematode metagenome	768	768
SRR1342458	188451	Bacteria	765	765
SRR6161289	281830	plant metagenome	765	765
SRR2083985	204087	freshwater metagenome	763	763
SRR3492917	19347	gut metagenome	763	763
SRR8279083	153060	Bembidion punctulatum	761	761
SRR1524340	52305	root metagenome	760	760
ERR571965	145985	Aedes albopictus	759	759
SRR7136788	51419	freshwater metagenome	756	756
ERR1165975	35193	metagenome	755	755
SRR2075953	778197	fish gut metagenome	754	754
SRR2829196	51867	biofilm metagenome	754	754
ERR2046939	71032	rhizosphere metagenome	752	752
ERR2135152	27102	Homo sapiens	751	751
SRR8504638	42056	fish gut metagenome	749	749
SRR5000866	62517	plant metagenome	748	748
SRR8709967	22990	wastewater metagenome	747	747
SRR8279091	27229	Bembidion varicolor	746	746
ERR1212900	25473	Anas platyrhynchos	745	745
SRR4010953	553989	plant metagenome	745	745
DRR072438	65542	sludge metagenome	744	744
SRR8394887	123031	zebrafish metagenome	743	743
SRR3598000	211572	freshwater metagenome	742	742
ERR2046307	206688	rhizosphere metagenome	741	741
ERR2740278	50323	pig gut metagenome	740	740
SRR1422440	26012	gut metagenome	740	740
SRR7078038	144367	gut metagenome	740	740
SRR7015431	34845	freshwater metagenome	739	739
DRR024561	4974	marine metagenome	737	737
SRR4409231	27549	gut metagenome	737	737
ERR574416	99118	metagenome	736	736
SRR1342459	153067	Bacteria	734	734
SRR2096911	66550	wastewater metagenome	731	731
SRR5898877	52511	soil metagenome	731	731
SRR8316351	101607	uncultured bacterium	731	731
ERR526812	39234	fish metagenome	729	729
SRR3145153	21099	frog metagenome	728	728
SRR6354303	81427	metagenomes	728	728
SRR2095034	51162	wastewater metagenome	725	725
SRR2096918	66488	wastewater metagenome	725	725
SRR7890074	90497	aquatic metagenome	725	725
SRR786661	18165	gut metagenome	724	724
SRR8494358	29247	gut metagenome	724	724
SRR3740831	131112	gut metagenome	723	723
SRR8504659	40729	fish gut metagenome	723	723
SRR8381899	22707	fish metagenome	720	720
SRR6660006	201027	mosquito metagenome	717	717
ERR1770195	6024	Hirundo rustica	716	716
ERR2264926	34557	metagenome	716	716
ERR951894	72191	Calliphora terraenovae	716	716
SRR1524734	57348	root metagenome	716	716
SRR5434527	92214	freshwater metagenome	712	712
SRR5749911	177289	aquatic metagenome	712	712
SRR6340134	100560	freshwater metagenome	712	1058
ERR2047531	116512	rhizosphere metagenome	711	711
ERR584157	53495	mixed culture	711	711
ERR2208004	23576	Homo sapiens	710	710
SRR6131461	45927	soil metagenome	708	708
ERR674165	416662	Homo sapiens	707	707
SRR8279141	54267	Bembidion modestum	707	707
SRR8504622	41681	fish gut metagenome	706	706
SRR2829194	66581	biofilm metagenome	705	705
SRR7136323	73988	freshwater metagenome	705	705
ERR2937435	10766	wastewater metagenome	704	704
ERR1449924	562801	metagenome	703	703
SRR1563080	717377	gut metagenome	703	703
SRR8632003	143476	Bactrocera dorsalis	703	703
SRR6513150	45079	freshwater metagenome	701	701
ERR571956	124294	Aedes albopictus	700	700
SRR2084009	190677	freshwater metagenome	700	700
SRR2084057	158746	freshwater metagenome	697	697
SRR5528692	65649	aquatic metagenome	697	697
SRR3113112	77350	aquatic metagenome	696	696
ERR2197287	33686	Oncorhynchus mykiss	695	695
SRR4280761	286326	rhizosphere metagenome	694	694
SRR4000738	17924	gut metagenome	693	693
SRR3493001	31845	gut metagenome	691	691
SRR8279036	18996	Bembidion punctulatum	690	690
SRR6243707	19595	freshwater metagenome	686	686
SRR7535659	77026	aquatic metagenome	685	685
ERR1894954	489786	metagenome	684	684
SRR6243801	22731	freshwater metagenome	684	684
SRR8392537	36206	feces metagenome	682	682
SRR1342461	193740	Bacteria	680	680
SRR6286199	90191	freshwater metagenome	680	680
SRR1524723	126346	root metagenome	679	679
ERR2212701	22904	metagenomes	678	678
ERR2048072	108044	rhizosphere metagenome	677	677
SRR8719666	35393	aerosol metagenome	677	677
SRR1818703	62136	coral metagenome	675	675
SRR2084021	182714	freshwater metagenome	675	675
ERR951874	78637	Calliphora terraenovae	674	674
ERR1801044	102864	unidentified bacterium	672	672
SRR7585138	36427	aquatic metagenome	672	672
SRR8279052	18511	Bembidion punctulatum	670	670
SRR2937695	32685	wastewater metagenome	669	669
ERR2597168	22535	metagenome	668	668
SRR2096898	33012	wastewater metagenome	668	668
SRR7015435	93090	freshwater metagenome	668	668
SRR1818714	14040	coral metagenome	667	667
SRR3667392	18398	aquatic metagenome	667	667
SRR5176297	72165	gut metagenome	666	666
SRR5176470	262766	gut metagenome	666	666
SRR6427089	2090	bioreactor metagenome	666	666
SRR8279144	40433	Bembidion modestum	666	666
SRR5969159	36836	soil metagenome	664	664
SRR8381893	201256	fish metagenome	664	664
SRR1524702	111173	root metagenome	662	662
SRR1813094	80112	coral metagenome	662	662
SRR6370989	14957	fish gut metagenome	662	662
ERR1212763	21388	Anas platyrhynchos	661	661
SRR4418065	45277	gut metagenome	660	660
SRR2096901	70401	wastewater metagenome	659	659
SRR2096909	56203	wastewater metagenome	657	657
SRR3493070	30625	gut metagenome	656	656
ERR1273844	59412	metagenome	655	655
SRR2107445	81788	root metagenome	654	654
SRR6317082	35018	aquatic metagenome	654	654
SRR8709966	60050	wastewater metagenome	654	654
ERR1197911	651298	activated sludge metagenome	653	653
ERR1212891	41153	Anas platyrhynchos	650	650
ERR1101501	98646	uncultured prokaryote	649	649
ERR2739611	65706	air metagenome	649	649
SRR4000781	16535	gut metagenome	649	649
SRR2096893	25845	wastewater metagenome	648	648
SRR7136225	79929	freshwater metagenome	648	648
SRR1342460	161390	Bacteria	645	645
SRR2814582	27540	Homo sapiens	645	645
SRR2982887	240464	human metagenome	645	645
ERR1273814	115857	metagenome	644	644
SRR1813048	32271	coral metagenome	644	644
ERR526871	114851	fish metagenome	643	643
SRR1918857	9839	insect metagenome	643	643
SRR2084013	202682	freshwater metagenome	642	642
SRR5176456	374565	gut metagenome	639	639
SRR8279056	16518	Bembidion punctulatum	639	639
SRR1813687	69239	coral metagenome	637	637
SRR2095038	40234	wastewater metagenome	636	636
ERR2937325	31366	wastewater metagenome	635	635
SRR6488659	137110	gut metagenome	635	635
DRR072509	92415	sludge metagenome	634	634
ERR1447464	177647	metagenome	634	634
SRR2938050	22703	wastewater metagenome	634	634
DRR097718	2273895	riverine metagenome	633	633
ERR1447418	159348	metagenome	633	633
ERR1474640	231258	metagenome	633	633
DRR082904	133437	freshwater metagenome	630	630
SRR2937984	21734	wastewater metagenome	630	630
DRR072550	110668	sludge metagenome	629	629
ERR1101503	113649	uncultured prokaryote	629	629
SRR8279132	45480	Bembidion decorum	629	629
SRR6286196	52710	freshwater metagenome	627	627
ERR574420	132357	metagenome	626	626
SRR1653168	80525	bioreactor metagenome	626	626
SRR8240808	53498	Flavobacteriales bacterium	626	626
SRR4280747	116279	rhizosphere metagenome	625	625
SRR7015440	54566	freshwater metagenome	625	625
SRR5176447	247215	gut metagenome	623	623
SRR6340120	52224	freshwater metagenome	623	1813
ERR1212802	32546	Anas platyrhynchos	621	621
SRR515345	8931	metagenomes	621	621
SRR502979	7408	metagenome	620	620
ERR1212905	24776	Anas platyrhynchos	619	619
ERR2054738	122865	rhizosphere metagenome	619	619
SRR5176426	530383	gut metagenome	618	618
ERR2046495	206377	rhizosphere metagenome	617	617
SRR5022875	4312	freshwater metagenome	617	617
SRR6370996	13158	fish gut metagenome	615	615
ERR1472509	8994	Hirundo rustica	613	613
SRR7136423	23342	freshwater metagenome	613	613
ERR1212806	23292	Anas platyrhynchos	612	612
ERR2047278	46066	rhizosphere metagenome	612	612
SRR5434528	96453	freshwater metagenome	612	612
SRR4039573	80489	aquatic metagenome	611	611
ERR2020704	195418	Zea mays	610	610
SRR5113932	76855	gut metagenome	610	610
ERR1212807	23669	Anas platyrhynchos	609	609
SRR2829178	72205	biofilm metagenome	608	608
SRR5176270	245788	aquatic metagenome	608	608
SRR5440366	107168	human gut metagenome	608	608
SRR1813114	60369	coral metagenome	604	604
ERR674123	65184	Homo sapiens	603	603
SRR1342464	160356	Bacteria	603	603
SRR6908838	132307	freshwater metagenome	603	603
SRR7584983	21815	aquatic metagenome	603	603
SRR6660005	227480	mosquito metagenome	600	600
SRR3492904	25623	gut metagenome	599	599
SRR7136459	13563	freshwater metagenome	598	598
SRR2084050	135810	freshwater metagenome	595	595
SRR3492945	16065	gut metagenome	594	594
SRR6676182	32280	gut metagenome	594	594
SRR3990374	17789	gut metagenome	593	593
SRR4191734	1690667	aquatic metagenome	593	593
SRR6354223	27204	metagenomes	593	593
SRR1342463	187864	Bacteria	592	592
SRR3145142	1872	frog metagenome	592	592
DRR024558	8876	marine metagenome	591	591
SRR2107428	86633	root metagenome	591	591
ERR2197295	47698	Oncorhynchus mykiss	590	590
SRR3492997	27647	gut metagenome	590	590
SRR5176373	153848	gut metagenome	589	589
SRR6396239	942643	marine metagenome	589	589
ERR1770220	17227	Hirundo rustica	588	588
ERR2597171	20885	metagenome	588	588
SRR5434532	55014	freshwater metagenome	588	588
SRR5643463	260416	marine metagenome	586	586
SRR6317090	33115	aquatic metagenome	583	583
SRR7535661	79777	aquatic metagenome	583	583
SRR2982819	328389	human metagenome	582	582
SRR6308832	19265	freshwater metagenome	581	581
SRR6317110	36527	aquatic metagenome	580	580
ERR2020681	189338	Zea mays	576	576
SRR3000814	63288	floral nectar metagenome	576	576
SRR5176300	256102	gut metagenome	576	576
SRR2029863	318021	anaerobic digester metagenome	573	573
ERR2135027	12927	Homo sapiens	572	572
SRR2087898	15985	wastewater metagenome	570	570
SRR8504610	37644	fish gut metagenome	570	570
SRR4280766	152801	rhizosphere metagenome	569	569
DRR072568	84499	sludge metagenome	568	568
ERR2208224	50143	Homo sapiens	567	567
ERR2212623	18854	metagenomes	567	567
ERR1777629	223342	Oncorhynchus mykiss	565	565
SRR6286189	89059	freshwater metagenome	564	564
SRR5176457	337991	gut metagenome	563	563
SRR7535660	76406	aquatic metagenome	562	562
ERR1727179	105765	insect gut metagenome	561	561
SRR6308973	38115	freshwater metagenome	560	560
ERR2020688	243807	Zea mays	559	559
SRR6908830	141016	freshwater metagenome	559	559
ERR3089681	38590	Salmo salar	558	558
SRR5800547	123988	Sus scrofa	558	558
SRR6354220	43890	metagenomes	558	558
SRR7146777	100829	gut metagenome	558	558
SRR1342462	157019	Bacteria	556	556
ERR1212814	31893	Anas platyrhynchos	554	554
ERR2041276	236930	Rhipicephalus sanguineus	553	553
ERR2740250	57816	pig gut metagenome	552	552
SRR7136476	49332	freshwater metagenome	552	552
SRR2095053	17745	wastewater metagenome	551	551
SRR3138646	26399	riverine metagenome	551	551
SRR2592958	174332	sediment metagenome	548	548
ERR2197294	28813	Oncorhynchus mykiss	547	547
SRR5581995	17077	plant metagenome	547	547
SRR1636119	15007	human gut metagenome	546	546
SRR8727095	42951	human gut metagenome	546	546
ERR1770235	17384	Hirundo rustica	545	545
SRR4000730	13617	gut metagenome	545	545
SRR8504642	39852	fish gut metagenome	544	544
SRR5176463	419350	gut metagenome	541	541
DRR072528	132988	sludge metagenome	540	540
SRR7029943	14711	aquatic metagenome	540	540
SRR2953336	46917	biofilm metagenome	539	539
ERR440413	100745	metagenome	538	538
SRR5176351	318624	gut metagenome	538	538
SRR5898876	68450	soil metagenome	538	538
SRR7136640	27123	freshwater metagenome	538	538
ERR2048364	66795	rhizosphere metagenome	537	537
SRR5176281	198209	aquatic metagenome	537	537
SRR8698230	81079	fish metagenome	535	535
ERR2052188	190965	rhizosphere metagenome	533	533
SRR6370991	13168	fish gut metagenome	533	533
SRR8261517	333101	sludge metagenome	533	703
SRR7535633	77500	aquatic metagenome	532	532
SRR2096894	28912	wastewater metagenome	531	531
SRR2107461	84178	root metagenome	531	531
SRR6513209	190436	freshwater metagenome	531	531
SRR6488685	168072	gut metagenome	530	530
SRR5176323	193829	gut metagenome	529	529
SRR5176451	310653	gut metagenome	529	529
SRR1734238	70524	aquatic metagenome	528	528
SRR8381901	61907	fish metagenome	527	527
SRR8504611	33109	fish gut metagenome	526	526
SRR8279160	53851	Paederidus rubrothoracicus	525	525
ERR2739604	44492	air metagenome	524	524
SRR2096914	70194	wastewater metagenome	523	523
SRR6008380	84362	marine metagenome	523	523
SRR5176382	211492	gut metagenome	520	520
SRR7101105	131010	insect metagenome	520	520
ERR2208143	40364	Homo sapiens	519	519
SRR2095033	39563	wastewater metagenome	519	519
SRR5176425	322826	gut metagenome	519	519
SRR6937353	33427	plant metagenome	518	518
SRR2983051	359113	human metagenome	517	517
DRR072603	132087	sludge metagenome	516	516
ERR2226934	125550	uncultured prokaryote	516	516
SRR3493046	14460	gut metagenome	516	516
SRR2006336	81923	ice metagenome	514	514
DRR097710	174305	riverine metagenome	513	513
SRR5188901	244922	marine metagenome	513	513
SRR2320475	489515	biogas fermenter metagenome	512	512
SRR7535662	74233	aquatic metagenome	512	512
SRR5176305	233623	gut metagenome	511	511
SRR5176303	290776	gut metagenome	510	510
ERR1050083	334003	metagenome	509	509
SRR4346601	18564	gut metagenome	509	509
SRR6376980	153116	gut metagenome	509	509
SRR3108738	59140	nematode metagenome	507	507
ERR1742553	85398	freshwater metagenome	506	506
SRR5176460	284656	gut metagenome	505	505
SRR6149171	25943	gut metagenome	505	505
ERR2740149	56173	milk metagenome	504	504
SRR2605791	31180	anaerobic digester metagenome	504	504
SRR5176402	225526	gut metagenome	501	501
SRR8504612	31677	fish gut metagenome	501	501
ERR2197293	24488	Oncorhynchus mykiss	499	499
SRR4418111	10731	gut metagenome	499	499
SRR1734252	109549	beach sand metagenome	498	498
SRR1556131	20652	gut metagenome	497	497
SRR5582378	13655	plant metagenome	497	497
ERR1212820	25724	Anas platyrhynchos	496	496
ERR951893	74998	Calliphora terraenovae	496	496
SRR1533993	27763	human gut metagenome	496	496
SRR2084058	161699	freshwater metagenome	496	496
ERR2053461	55994	rhizosphere metagenome	495	495
SRR2592320	40533	sediment metagenome	495	495
SRR8497539	64679	food metagenome	493	493
SRR5377796	155703	biofilm metagenome	492	492
ERR1429953	315219	metagenome	491	491
ERR2597255	21918	metagenome	491	491
SRR5643475	113688	marine metagenome	490	490
SRR7627019	466109	Mus musculus	490	490
SRR5434613	59606	gut metagenome	488	488
SRR8279089	22355	Bembidion varicolor	487	487
SRR8494350	32617	gut metagenome	487	487
ERR1212798	33971	Anas platyrhynchos	486	486
SRR1524738	201757	root metagenome	485	485
SRR5176445	182801	gut metagenome	484	484
SRR5280737	227976	gut metagenome	484	484
SRR5815787	123935	gut metagenome	484	484
SRR2829255	106463	biofilm metagenome	483	483
SRR1563088	593580	gut metagenome	481	481
SRR6676185	34102	gut metagenome	481	481
SRR1524757	98102	root metagenome	480	480
ERR659586	29987	32644	479	479
ERR2208259	67580	Homo sapiens	478	478
ERR1770332	6344	Hirundo rustica	477	477
ERR2226928	62530	uncultured prokaryote	475	475
SRR1563068	501986	gut metagenome	475	475
SRR4409223	10403	gut metagenome	475	475
SRR6997366	35436	Helicobacter pylori	475	475
SRR2095032	33650	wastewater metagenome	475	476
SRR5025576	71354	soil metagenome	474	474
SRR6317120	37996	aquatic metagenome	474	474
SRR5461392	68404	marine metagenome	473	473
SRR7015414	77559	freshwater metagenome	473	473
SRR2482006	53069	mouse gut metagenome	472	472
SRR8381897	198908	fish metagenome	472	472
ERR2045887	54522	rhizosphere metagenome	471	471
ERR883741	15181	Oncorhynchus keta	471	471
DRR100266	67038	bioreactor sludge metagenome	470	470
SRR7101114	183617	insect metagenome	470	470
SRR1523641	48819	root metagenome	468	468
SRR5800633	164509	metagenome	467	467
SRR515343	13184	metagenomes	466	466
SRR2541828	1613889	wetland metagenome	463	463
SRR2982822	237604	human metagenome	463	463
SRR3139956	147130	human gut metagenome	463	463
SRR7136502	39131	freshwater metagenome	463	463
ERR2740131	57766	milk metagenome	462	462
ERR3139695	72267	Bos taurus	462	462
DRR097723	271163	riverine metagenome	461	461
SRR3647134	601912	soil metagenome	461	461
SRR7015399	77049	freshwater metagenome	461	461
ERR1472396	25112	Hirundo rustica	460	460
SRR1778259	26818	bovine gut metagenome	460	460
SRR2829201	23253	plastisphere metagenome	460	460
SRR2982832	132385	human metagenome	460	460
SRR6513170	107078	freshwater metagenome	460	460
SRR8698350	54015	biofilm metagenome	460	460
DRR072525	333823	sludge metagenome	459	459
ERR1212752	23939	Anas platyrhynchos	459	459
SRR5176454	353235	gut metagenome	459	459
SRR1174196	1309493	activated sludge metagenome	458	458
SRR5176437	490212	gut metagenome	458	458
SRR6513163	90091	freshwater metagenome	458	458
SRR6937337	30672	plant metagenome	458	458
SRR1524593	70314	root metagenome	457	457
SRR6676173	26940	gut metagenome	457	457
SRR1813098	61145	coral metagenome	456	456
SRR6829512	101385	wastewater metagenome	456	456
SRR8719652	41714	aerosol metagenome	456	456
DRR072518	89209	sludge metagenome	455	455
SRR1524677	116553	root metagenome	455	455
SRR3598207	440416	freshwater metagenome	455	455
SRR5749893	711053	aquatic metagenome	455	455
SRR6660004	183470	mosquito metagenome	455	455
ERR1449959	244873	metagenome	454	454
SRR1734236	89142	beach sand metagenome	453	453
SRR2839848	206687	lake water metagenome	453	453
SRR3598169	106762	freshwater metagenome	453	453
SRR5113935	108328	gut metagenome	453	453
SRR6074028	191230	freshwater metagenome	453	453
SRR6676175	32959	gut metagenome	453	453
ERR1472681	22340	Hirundo rustica	452	452
SRR1524709	58845	root metagenome	452	452
SRR7890075	99028	aquatic metagenome	452	452
SRR2107441	102589	root metagenome	451	451
ERR951891	84230	Calliphora terraenovae	450	450
SRR4446770	205255	freshwater metagenome	449	449
SRR6427096	1603	bioreactor metagenome	448	448
SRR8381925	206865	fish metagenome	448	448
ERR2047735	292201	rhizosphere metagenome	447	447
SRR7472519	167364	freshwater metagenome	447	447
SRR6286201	107737	freshwater metagenome	446	446
SRR3647171	195050	soil metagenome	445	445
SRR7136219	74679	freshwater metagenome	445	445
SRR6457119	84260	marine metagenome	444	444
ERR1474620	116809	metagenome	442	442
SRR5176357	179132	gut metagenome	442	442
SRR7535658	77132	aquatic metagenome	441	441
ERR1201397	58095	metagenome	440	440
DRR024557	4356	marine metagenome	439	439
ERR2047939	76443	rhizosphere metagenome	439	439
SRR4346583	58096	gut metagenome	439	439
SRR8373519	96117	freshwater metagenome	439	439
SRR8698325	21463	biofilm metagenome	439	439
SRR2096902	48760	wastewater metagenome	438	438
ERR2046917	127257	rhizosphere metagenome	437	437
SRR2096915	61503	wastewater metagenome	436	436
SRR8583428	58071	soil metagenome	436	436
SRR7101148	139643	insect metagenome	435	435
ERR2049562	154297	rhizosphere metagenome	434	434
SRR7544120	41655	freshwater metagenome	434	434
SRR2839859	245467	lake water metagenome	434	435
SRR2107476	76140	root metagenome	432	432
SRR2084016	118538	freshwater metagenome	431	431
SRR3032419	38379	sediment metagenome	431	431
SRR6513169	63444	freshwater metagenome	431	431
SRR1813092	71517	coral metagenome	430	430
SRR3598166	172887	freshwater metagenome	430	430
SRR4039623	190710	aquatic metagenome	430	430
SRR5176355	232218	gut metagenome	430	430
SRR1813677	122922	coral metagenome	429	429
SRR6317084	31702	aquatic metagenome	429	429
ERR1472716	25683	Hirundo rustica	428	428
ERR1447453	216951	metagenome	427	427
SRR3145148	18518	frog metagenome	427	427
SRR5486476	28133	plant metagenome	427	427
SRR1524751	83177	root metagenome	426	426
DRR072486	124341	sludge metagenome	425	425
SRR6908831	132707	freshwater metagenome	425	425
SRR7627461	67912	metagenome	425	425
DRR082897	87960	groundwater metagenome	423	423
SRR6513207	10952	freshwater metagenome	423	423
ERR951902	116134	Calliphora terraenovae	422	422
SRR6513161	153810	freshwater metagenome	422	422
SRR8664726	48212	air metagenome	422	422
ERR2739618	50228	air metagenome	421	421
SRR1507069	26409	bioreactor sludge metagenome	421	421
SRR5176328	351731	gut metagenome	421	421
SRR2082651	32865	human gut metagenome	420	420
SRR6508151	47644	human metagenome	420	420
DRR072444	137599	sludge metagenome	419	419
SRR1818708	21915	coral metagenome	418	418
SRR3146392	36342	fish gut metagenome	418	418
ERR526857	109379	fish metagenome	417	417
SRR1601429	7317	leaf metagenome	417	417
SRR6075137	43517	gut metagenome	417	417
SRR6371001	12287	fish gut metagenome	417	417
SRR1240193	42841	gut metagenome	416	416
SRR6317106	36300	aquatic metagenome	416	416
SRR2937985	13656	wastewater metagenome	415	415
SRR3598160	500065	freshwater metagenome	415	415
SRR8698239	20895	insect metagenome	415	415
SRR1819186	41228	coral metagenome	413	413
SRR3990368	22034	gut metagenome	413	413
SRR5582404	30232	plant metagenome	412	412
SRR8496233	91752	biofilm metagenome	412	412
SRR8269869	53231	sediment metagenome	411	411
SRR2072209	1423386	gut metagenome	410	410
SRR1813783	89106	coral metagenome	409	409
ERR1212755	17756	Anas platyrhynchos	408	408
ERR2493586	96367	Glechoma hederacea	408	408
ERR578816	298274	Solanum lycopersicum	407	407
SRR4010996	696250	plant metagenome	407	407
ERR1553583	778106	metagenome	406	406
SRR7136413	136382	freshwater metagenome	406	406
DRR072602	95322	sludge metagenome	405	405
ERR2046447	63127	rhizosphere metagenome	405	405
SRR2084020	117517	freshwater metagenome	404	404
ERR1101444	111473	uncultured prokaryote	403	403
SRR5861538	139599	soil metagenome	401	401
ERR1449923	244733	metagenome	399	399
ERR2134483	22846	Homo sapiens	399	399
ERR3162761	87252	metagenome	399	399
ERR1777624	238337	Oncorhynchus mykiss	397	397
ERR2053765	89687	rhizosphere metagenome	397	397
SRR2829236	57182	biofilm metagenome	397	397
ERR2197267	91635	Oncorhynchus mykiss	396	396
ERR2860728	49084	human metagenome	396	396
SRR1524454	118724	root metagenome	396	396
ERR526813	29127	fish metagenome	395	395
SRR2829260	81177	plastisphere metagenome	394	394
SRR3000859	138804	floral nectar metagenome	394	394
ERR1294810	473574	metagenome	393	393
SRR1524396	108080	root metagenome	393	393
SRR1524456	84475	root metagenome	393	393
SRR3990357	16540	gut metagenome	393	393
DRR100277	43722	bioreactor sludge metagenome	392	392
SRR3145146	2242	frog metagenome	392	392
SRR5176427	316980	gut metagenome	392	392
SRR5562986	5540	plant metagenome	391	391
ERR904481	71294	metagenome	390	390
SRR2829214	44517	biofilm metagenome	390	390
SRR2982993	252818	human metagenome	390	390
SRR7535694	74493	aquatic metagenome	390	390
ERR2046841	267716	rhizosphere metagenome	389	389
SRR7608610	85265	food fermentation metagenome	389	389
DRR090689	217852	sea squirt metagenome	387	387
SRR1554334	48795	freshwater metagenome	387	387
SRR3108732	148911	nematode metagenome	387	387
SRR6173481	24585	aquatic metagenome	387	387
SRR1524755	94210	root metagenome	386	386
SRR5176449	449921	gut metagenome	386	386
SRR8238430	21692	feces metagenome	386	386
SRR3598114	232311	freshwater metagenome	385	385
SRR7293987	154626	biofilter metagenome	385	385
ERR2739606	66898	air metagenome	384	384
SRR2829202	13904	plastisphere metagenome	384	384
SRR4280786	95421	rhizosphere metagenome	384	384
SRR5341183	23471	plant metagenome	384	384
SRR2082646	48866	human gut metagenome	383	383
SRR2983011	134616	human metagenome	383	383
SRR6674924	120213	human metagenome	383	383
SRR4446764	229036	freshwater metagenome	382	382
SRR5434530	65937	freshwater metagenome	379	379
SRR6317105	37102	aquatic metagenome	379	379
SRR3493045	12388	gut metagenome	378	378
SRR3218283	108670	human metagenome	377	377
SRR1561863	166440	synthetic metagenome	376	376
ERR1742550	86132	freshwater metagenome	375	375
ERR1994832	103583	unidentified bacterium	375	375
ERR2049696	158266	rhizosphere metagenome	375	375
SRR1556137	18670	gut metagenome	375	375
SRR2029891	770604	anaerobic digester metagenome	375	375
SRR2829237	46863	biofilm metagenome	375	375
SRR4000734	12583	gut metagenome	374	374
SRR6286195	73425	freshwater metagenome	374	374
SRR8504609	37760	fish gut metagenome	374	374
SRR8698256	28973	fish metagenome	374	374
ERR1449960	230927	metagenome	373	373
SRR5380472	577498	plant metagenome	373	373
SRR5382583	577790	plant metagenome	373	373
SRR6309062	35901	freshwater metagenome	372	372
ERR1101445	96110	uncultured prokaryote	371	371
ERR1414424	457264	marine metagenome	371	371
ERR2041287	153922	Rhipicephalus sanguineus	371	371
ERR2264900	63189	metagenome	370	370
SRR3141604	25279	riverine metagenome	370	370
ERR2014748	33700	Homo sapiens	369	369
SRR8300777	21698	feces metagenome	369	369
SRR8504646	21215	fish gut metagenome	369	369
SRR3492930	3376	gut metagenome	368	368
SRR5176431	215537	gut metagenome	366	366
ERR2048045	102136	rhizosphere metagenome	365	365
ERR674214	49648	Heptageniidae environmental sample	365	365
ERR951913	49648	Heptageniidae environmental sample	365	365
SRR2982875	81930	human metagenome	364	364
SRR4280754	143322	rhizosphere metagenome	364	364
ERR1742561	119744	freshwater metagenome	363	363
ERR2041262	172658	Rhipicephalus sanguineus	363	363
SRR4000746	24552	gut metagenome	363	363
SRR6998838	50872	freshwater metagenome	363	363
SRR6998841	18564	freshwater metagenome	363	363
SRR2095058	27936	wastewater metagenome	362	362
DRR072451	59134	sludge metagenome	361	361
ERR2046611	310953	rhizosphere metagenome	361	361
SRR1524745	78312	root metagenome	361	361
SRR8650503	66665	subsurface metagenome	361	361
ERR1101525	98000	uncultured prokaryote	360	360
DRR072524	134808	sludge metagenome	359	359
ERR2049770	225248	rhizosphere metagenome	359	359
SRR8279049	29500	Bembidion punctulatum	359	359
SRR5578706	30911	plant metagenome	358	358
SRR6157301	10204	gut metagenome	357	357
ERR688205	29845	Metrosideros polymorpha	356	356
SRR2829346	67888	biofilm metagenome	356	356
SRR3598119	143164	freshwater metagenome	356	356
SRR3748022	4118	gut metagenome	356	356
SRR4346618	31194	gut metagenome	356	356
SRR2982920	93940	human metagenome	355	355
ERR440370	113605	metagenome	353	353
SRR2075959	3338734	fish gut metagenome	353	353
ERR952825	101001	soil metagenome	352	352
SRR4418066	24226	gut metagenome	352	352
SRR8279124	98521	Bembidion decorum	352	352
SRR6370998	12162	fish gut metagenome	351	351
DRR064981	16376	floral nectar metagenome	350	350
ERR674216	28374	Heptageniidae environmental sample	350	350
ERR951915	28374	Heptageniidae environmental sample	350	350
SRR2982758	84874	human metagenome	350	350
SRR4418088	4288	gut metagenome	350	350
ERR2760749	152788	Homo sapiens	349	349
ERR883736	63746	Oncorhynchus keta	349	349
SRR7101160	190566	insect metagenome	349	349
ERR522638	34687	human gut metagenome	348	348
SRR3598201	115224	freshwater metagenome	348	348
SRR6486731	37783	gut metagenome	348	348
ERR1095238	15084	Bacteria	347	347
SRR5176419	469111	gut metagenome	347	347
ERR904471	36260	metagenome	346	346
SRR5898880	155599	soil metagenome	346	346
SRR6354295	46142	metagenomes	346	346
ERR1472390	22786	Hirundo rustica	345	345
SRR1196958	57299	human gut metagenome	345	345
SRR1524586	84697	root metagenome	345	345
SRR5280734	142544	gut metagenome	345	345
SRR7584987	30949	aquatic metagenome	345	345
SRR8727090	29754	human gut metagenome	345	345
ERR2231170	77176	Sparus aurata	344	344
ERR2937426	41602	wastewater metagenome	344	344
SRR1524618	79030	root metagenome	344	344
SRR2095051	16512	wastewater metagenome	344	344
SRR8476238	24826	sludge metagenome	344	344
ERR3280241	14386	dust metagenome	343	343
SRR1524463	34465	root metagenome	343	343
SRR1560363	147215	freshwater sediment metagenome	343	343
SRR7293990	146290	biofilter metagenome	343	345
ERR1447457	208670	metagenome	342	342
SRR3185616	26995	food fermentation metagenome	342	342
SRR3990369	21172	gut metagenome	342	342
SRR4446766	189817	freshwater metagenome	342	342
SRR7015400	40934	freshwater metagenome	342	342
SRR8709997	18893	wastewater metagenome	342	343
ERR2046723	216944	rhizosphere metagenome	341	341
SRR3176893	523027	hydrocarbon metagenome	341	341
SRR7101106	138413	insect metagenome	341	341
ERR2740247	47742	pig gut metagenome	340	340
SRR1813544	54902	coral metagenome	340	340
ERR2048286	168019	rhizosphere metagenome	339	339
ERR2197262	257124	Oncorhynchus mykiss	339	339
SRR2829288	68054	freshwater metagenome	339	339
SRR2938009	28356	wastewater metagenome	339	339
SRR3112391	26389	riverine metagenome	339	339
ERR1472674	24587	Hirundo rustica	338	338
ERR1770179	91732	Hirundo rustica	338	338
SRR7101123	135789	insect metagenome	338	338
ERR2051682	146423	rhizosphere metagenome	337	337
SRR2829198	46146	biofilm metagenome	337	337
SRR1524799	46693	root metagenome	336	336
SRR2829306	50259	biofilm metagenome	336	336
SRR4418112	17819	gut metagenome	336	336
SRR8504613	36607	fish gut metagenome	336	336
DRR097725	257107	riverine metagenome	335	335
ERR2052717	81100	rhizosphere metagenome	335	335
ERR488769	4457	mouse gut metagenome	335	335
SRR1653120	79877	bioreactor metagenome	335	335
SRR5857383	25027	human metagenome	335	335
SRR7535638	77897	aquatic metagenome	335	335
ERR348718	41813	metagenome sequence	334	334
SRR3598159	301837	freshwater metagenome	334	334
SRR7535639	79911	aquatic metagenome	334	334
SRR5461291	67170	marine metagenome	333	333
SRR8350955	86222	phyllosphere metagenome	333	333
ERR2740306	56706	pig gut metagenome	332	332
SRR6317089	34641	aquatic metagenome	332	332
ERR2197292	62610	Oncorhynchus mykiss	331	331
SRR4418047	57083	gut metagenome	331	331
SRR322758	4963	Homo sapiens	330	330
SRR4280768	150625	rhizosphere metagenome	330	330
ERR2937354	12062	wastewater metagenome	329	329
SRR1524679	77548	root metagenome	329	329
SRR5461478	66277	marine metagenome	329	329
SRR3990389	20287	gut metagenome	328	328
ERR1472719	37931	Hirundo rustica	327	327
SRR3138535	25706	riverine metagenome	327	327
SRR5898884	99992	soil metagenome	327	327
SRR6457186	81474	marine metagenome	327	327
ERR2740230	59229	pig gut metagenome	326	326
ERR2740239	48298	pig gut metagenome	326	326
SRR1918856	10466	insect metagenome	326	326
SRR2829205	65024	biofilm metagenome	326	326
SRR2982897	93594	human metagenome	326	326
SRR5643476	144134	marine metagenome	326	326
SRR6814711	545733	aquatic metagenome	326	326
SRR8133492	17428	skin metagenome	326	326
SRR8279050	56637	Bembidion punctulatum	325	325
SRR5643480	256031	marine metagenome	324	324
SRR8279136	38464	Bembidion modestum	324	324
SRR8698305	56670	fish metagenome	324	324
ERR574415	125453	metagenome	323	323
SRR5643396	122245	marine metagenome	323	323
SRR6488677	184491	gut metagenome	323	323
ERR2047687	152944	rhizosphere metagenome	322	322
SRR1556132	16009	gut metagenome	322	322
SRR4002167	108550	bovine gut metagenome	322	322
SRR7890081	198288	aquatic metagenome	322	322
SRR8698395	115259	biofilm metagenome	322	322
ERR1794453	159161	Pristionchus pacificus	321	321
SRR2982891	166915	human metagenome	321	321
SRR5176401	349886	gut metagenome	321	321
ERR1212920	49522	Anas platyrhynchos	320	320
SRR8279166	31341	Paederidus rubrothoracicus	320	320
ERR1197913	221949	activated sludge metagenome	319	319
ERR2226960	722357	uncultured prokaryote	319	319
SRR2096903	35263	wastewater metagenome	319	319
SRR7410648	29674	skin metagenome	319	319
SRR7890077	98005	aquatic metagenome	319	319
SRR8726977	15782	human gut metagenome	319	319
DRR057424	43514	anaerobic digester metagenome	318	318
SRR6317085	32379	aquatic metagenome	318	318
ERR2937344	37032	wastewater metagenome	317	317
SRR4039597	43887	aquatic metagenome	317	317
ERR1212888	23459	Anas platyrhynchos	316	316
SRR1240182	49002	gut metagenome	316	316
ERR2047294	43413	rhizosphere metagenome	315	315
SRR1818707	21955	coral metagenome	315	315
SRR3118983	35564	aquatic metagenome	315	315
SRR5364610	79623	plant metagenome	315	315
SRR6674925	3508	human metagenome	315	315
SRR8394891	127444	zebrafish metagenome	315	315
SRR4039598	57476	aquatic metagenome	314	314
SRR5898887	104293	soil metagenome	314	314
SRR6069269	167759	soil metagenome	314	314
ERR1472692	12479	Hirundo rustica	313	313
DRR072465	66634	sludge metagenome	312	312
ERR2048400	59698	rhizosphere metagenome	312	312
SRR2084054	170586	freshwater metagenome	312	312
SRR2938011	28029	wastewater metagenome	312	312
SRR8733477	28265	decomposition metagenome	312	312
DRR024556	5399	marine metagenome	311	311
ERR2937411	22274	wastewater metagenome	311	311
SRR1971383	11270	uncultured bacterium	311	311
SRR2084062	194541	freshwater metagenome	311	311
SRR4002178	90335	bovine gut metagenome	311	311
SRR5643471	148017	marine metagenome	311	311
SRR6149141	36184	gut metagenome	311	311
SRR2829231	74156	plastisphere metagenome	310	310
SRR4002169	70945	bovine gut metagenome	310	310
SRR8271902	250214	wastewater metagenome	310	310
SRR8669539	20465	Homo sapiens	310	310
SRR8669573	5336	Pongo abelii	310	310
ERR1770252	18902	Hirundo rustica	309	309
SRR2982760	60085	human metagenome	309	309
SRR3492943	22665	gut metagenome	309	309
SRR6513151	183665	freshwater metagenome	309	309
ERR2937348	30232	wastewater metagenome	308	308
SRR1303696	26189	sediment metagenome	308	308
ERR2264820	53740	metagenome	307	307
SRR2095054	17442	wastewater metagenome	307	307
SRR5000940	45485	plant metagenome	307	307
SRR8279131	16162	Bembidion decorum	307	307
DRR072422	121150	sludge metagenome	306	306
ERR1742554	90646	freshwater metagenome	306	306
ERR2047507	128834	rhizosphere metagenome	306	306
SRR2006330	132978	ice metagenome	306	306
SRR5380329	261923	plant metagenome	306	306
SRR5382557	261910	plant metagenome	306	306
SRR6998515	7557	freshwater metagenome	306	306
ERR526860	183883	fish metagenome	305	305
SRR1507067	23953	bioreactor sludge metagenome	305	305
SRR584305	877	fish metagenome	305	305
ERR2226953	90629	uncultured prokaryote	304	304
SRR2084042	173597	freshwater metagenome	304	304
SRR6286194	54208	freshwater metagenome	304	304
SRR5019368	67588	soil metagenome	303	303
SRR7890037	27762	aquatic metagenome	303	303
ERR1472368	24641	Hirundo rustica	302	302
SRR1303693	33143	sediment metagenome	302	302
SRR1926196	115480	insect gut metagenome	302	302
SRR5176277	207940	aquatic metagenome	302	302
SRR5861539	225625	soil metagenome	301	301
SRR6317121	37346	aquatic metagenome	301	301
SRR8381916	46722	fish metagenome	301	301
ERR2208081	50487	Homo sapiens	300	300
ERR584149	66422	mixed culture	300	300
[truncated: 19,704 more rows]

## Sheet: A-8
Table S8: Prevalence levels of the strain across the various metagenomes as detected through the IMNGS platform
#SampleID	Size	Description	0.99	0.97
DRR055415	714778	biofilm metagenome	222620	222620
DRR055431	532082	biofilm metagenome	178762	178762
ERR1777602	246362	Cyprinus carpio	172211	172211
DRR055416	444029	biofilm metagenome	158965	158965
ERR1777601	208064	Cyprinus carpio	127029	127029
DRR055414	413742	biofilm metagenome	126798	126798
ERR1777630	240552	Oncorhynchus mykiss	121568	121568
ERR1777584	254326	Cyprinus carpio	109414	109414
ERR1777580	220336	Cyprinus carpio	104742	104742
SRR8381935	216940	fish metagenome	103005	103005
ERR1777585	189741	Cyprinus carpio	102861	102861
SRR5176366	367835	gut metagenome	85622	85622
DRR055413	360928	biofilm metagenome	80307	80307
ERR1777594	272690	Cyprinus carpio	75853	75853
SRR8394896	128247	zebrafish metagenome	74507	74507
SRR8394908	127182	zebrafish metagenome	74054	74054
SRR5176315	217898	gut metagenome	71027	71027
ERR1777581	209429	Cyprinus carpio	69032	69032
ERR1777589	262577	Cyprinus carpio	66438	66438
ERR1777590	263923	Cyprinus carpio	62944	62944
ERR1777592	286635	Cyprinus carpio	60423	60423
SRR8394907	94168	zebrafish metagenome	59902	59902
ERR1777582	275619	Cyprinus carpio	59753	59753
ERR1429963	380853	metagenome	59215	59215
ERR1777586	297263	Cyprinus carpio	57325	57325
ERR1777588	299134	Cyprinus carpio	54053	54053
SRR5176392	463319	gut metagenome	52018	52018
SRR8394900	101022	zebrafish metagenome	48739	48739
SRR8394912	111415	zebrafish metagenome	48504	48504
ERR1429965	545077	metagenome	46382	46382
ERR1777603	241680	Cyprinus carpio	45559	45559
ERR1429959	430877	metagenome	43167	43167
SRR8394898	59121	zebrafish metagenome	42527	42527
ERR1777583	223036	Cyprinus carpio	42216	42216
SRR5176321	357617	gut metagenome	42210	42210
ERR1777587	282391	Cyprinus carpio	41367	41367
ERR1389068	254933	metagenome	41176	41176
ERR1777593	269236	Cyprinus carpio	40219	40219
SRR8394897	229385	zebrafish metagenome	39635	39635
DRR055429	318105	biofilm metagenome	39287	39287
ERR1429958	337154	metagenome	39207	39207
ERR1777578	281108	Cyprinus carpio	39202	39202
SRR8381940	190200	fish metagenome	39156	39156
SRR6374494	55886	invertebrate gut metagenome	38601	38601
SRR6374492	52027	invertebrate gut metagenome	38053	38053
SRR6374487	86992	invertebrate gut metagenome	37528	37528
ERR1777627	267714	Oncorhynchus mykiss	37327	37327
ERR2207891	46506	Homo sapiens	36490	36490
SRR5176286	224946	gut metagenome	36207	36207
ERR1777591	317699	Cyprinus carpio	36033	36033
ERR1777579	157164	Cyprinus carpio	35966	35966
SRR6374491	57005	invertebrate gut metagenome	35880	35880
SRR6149145	38611	gut metagenome	35646	35646
ERR1777577	206696	Cyprinus carpio	35283	35283
SRR2095035	63221	wastewater metagenome	33213	33213
SRR8394895	64500	zebrafish metagenome	32851	32851
SRR6370883	76806	invertebrate gut metagenome	31434	31434
SRR6374486	57465	invertebrate gut metagenome	30842	30842
SRR5176350	183709	gut metagenome	29824	29824
SRR8279180	82391	Polydrusus inustus	29385	29385
ERR2208040	111022	Homo sapiens	26661	26661
SRR2095037	43126	wastewater metagenome	26636	26636
SRR6370891	65251	invertebrate gut metagenome	26635	26635
SRR6374490	65251	invertebrate gut metagenome	26635	26635
ERR1777621	261591	Oncorhynchus mykiss	26604	26604
ERR947387	117266	metagenome sequence	25990	25990
SRR6370885	50857	invertebrate gut metagenome	25946	25946
SRR8279183	63336	Paederidus ruficollis	25047	25047
SRR8705853	405945	snake metagenome	24773	24773
SRR6370882	57017	invertebrate gut metagenome	24478	24478
SRR2592499	98371	sediment metagenome	23816	23816
SRR5176397	314920	gut metagenome	23375	23375
SRR6374493	71154	invertebrate gut metagenome	22972	22972
SRR5816681	55384	mixed culture	22834	22834
SRR2107458	129250	root metagenome	22063	22063
DRR100269	45191	bioreactor sludge metagenome	21765	21765
SRR5176376	476194	gut metagenome	21576	21576
SRR5176368	153841	gut metagenome	21350	21350
SRR8381890	209645	fish metagenome	21163	21163
SRR5816651	50529	mixed culture	20846	20846
SRR6370890	64699	invertebrate gut metagenome	20579	20579
SRR4010977	485770	plant metagenome	20554	20554
SRR4346605	24617	gut metagenome	20459	20459
SRR8381884	290290	fish metagenome	20339	20339
DRR055428	329420	biofilm metagenome	20097	20097
ERR1777597	189938	Cyprinus carpio	20006	20006
SRR6370881	58974	invertebrate gut metagenome	19134	19134
SRR6374488	58973	invertebrate gut metagenome	19133	19133
ERR1447422	257197	metagenome	18886	18886
SRR5816702	44689	mixed culture	18755	18755
SRR3213255	27104	beetle metagenome	18249	18249
SRR3147875	3076118	gut metagenome	17964	17964
SRR5176362	398996	gut metagenome	17956	17956
SRR6370889	52879	invertebrate gut metagenome	17921	17921
SRR5176388	234596	gut metagenome	17837	17837
SRR6149170	36167	gut metagenome	17685	17685
SRR6149146	25429	gut metagenome	17522	17522
SRR8381885	165567	fish metagenome	16792	16792
SRR2982896	205365	human metagenome	16731	16731
SRR6149097	218231	gut metagenome	16578	16578
SRR8381874	179568	fish metagenome	16116	16116
SRR2846102	5861322	skin metagenome	15906	15906
SRR1047027	58338	unclassified Bacteria (miscellaneous)	15901	15901
SRR8381908	157823	fish metagenome	15843	15843
SRR3213366	29954	nematode metagenome	15752	15752
SRR6370884	49687	invertebrate gut metagenome	15690	15690
SRR8381942	235511	fish metagenome	15403	15403
SRR7015416	100270	freshwater metagenome	15261	15261
ERR2860683	20823	human metagenome	15252	15252
ERR3182200	34551	Homo sapiens	15251	15251
SRR5176400	364662	gut metagenome	15228	15228
SRR6513191	208985	freshwater metagenome	15109	15109
SRR5816680	52751	mixed culture	15015	15015
SRR5315185	106916	gut metagenome	14948	14948
ERR2740231	55431	pig gut metagenome	14930	14930
ERR1389071	389750	metagenome	14902	14902
SRR6149157	34463	gut metagenome	14887	14887
SRR8561485	110936	gut metagenome	14878	42479
SRR5749875	141842	aquatic metagenome	14837	14838
SRR6513201	180071	freshwater metagenome	14120	14121
ERR348708	89156	metagenome sequence	14078	14078
SRR8381889	194200	fish metagenome	13930	13930
SRR5315184	124850	gut metagenome	13904	13904
DRR100268	34302	bioreactor sludge metagenome	13832	13832
SRR7964861	172319	mosquito metagenome	13754	13762
ERR1429951	565341	metagenome	13680	13680
ERR1777595	151003	Cyprinus carpio	13577	13577
SRR6370880	67656	invertebrate gut metagenome	13312	13313
SRR6374489	67654	invertebrate gut metagenome	13312	13313
SRR8381881	175842	fish metagenome	13289	13289
SRR1342466	166778	Bacteria	13036	13036
SRR8381939	187727	fish metagenome	12808	12808
SRR5816687	46530	mixed culture	12735	12735
SRR5176325	231196	gut metagenome	12518	12518
SRR8394915	128537	zebrafish metagenome	12503	12503
SRR6513192	244740	freshwater metagenome	12480	12481
SRR5176302	182586	gut metagenome	12395	12395
SRR5176360	220103	gut metagenome	12322	12322
SRR5176403	186311	gut metagenome	12236	12236
ERR2860879	50642	human metagenome	12088	12088
DRR072536	135719	sludge metagenome	12031	12031
SRR6513158	217135	freshwater metagenome	11968	11968
ERR1851034	61724	bioreactor metagenome	11965	11965
SRR8381883	132098	fish metagenome	11786	11786
SRR5176405	434326	gut metagenome	11758	11758
SRR1342465	156747	Bacteria	11669	11669
SRR4039650	108346	aquatic metagenome	11555	11556
SRR6513205	228136	freshwater metagenome	11549	11549
ERR522642	35505	human gut metagenome	11521	11521
SRR4039652	228937	aquatic metagenome	11155	11155
ERR951881	67607	Calliphora terraenovae	11135	11135
SRR8381923	170842	fish metagenome	11086	11086
ERR1212908	53623	Anas platyrhynchos	11070	11070
SRR5816650	23445	mixed culture	11064	11064
SRR8279088	50095	Bembidion varicolor	10957	10957
SRR8381932	217933	fish metagenome	10887	10887
SRR5816688	38061	mixed culture	10831	10831
SRR8381882	170234	fish metagenome	10780	10780
SRR5176342	398625	gut metagenome	10590	10590
SRR8279028	50297	Cheilotoma musciformis	10471	10471
SRR5816703	42402	mixed culture	10461	10461
SRR1813759	92289	coral metagenome	10381	10381
SRR5000864	57959	plant metagenome	10257	10257
SRR8218024	164053	metagenome	10068	10068
SRR5176412	256838	gut metagenome	10064	10064
SRR1813812	128510	coral metagenome	10019	10019
SRR584296	13411	fish metagenome	10010	10010
ERR1955694	23209	metagenome	9874	9874
SRR2095057	35207	wastewater metagenome	9851	9851
SRR1813808	140026	coral metagenome	9838	9838
SRR5176306	203613	gut metagenome	9816	9816
SRR5176336	404573	gut metagenome	9784	9784
SRR2096896	24476	wastewater metagenome	9651	9651
SRR6513182	151323	freshwater metagenome	9612	9612
SRR5816689	37198	mixed culture	9597	9597
SRR5176343	275844	gut metagenome	9580	9580
SRR5486730	32248	plant metagenome	9555	9555
SRR5176319	215080	gut metagenome	9502	9502
SRR2095055	48361	wastewater metagenome	9416	9416
SRR1813743	85429	coral metagenome	9298	9298
SRR7299268	25197	human metagenome	9153	9153
SRR5816705	36211	mixed culture	9124	9124
SRR7964878	231286	mosquito metagenome	9074	9074
SRR5176409	221605	gut metagenome	9028	9028
SRR1213937	33423	human gut metagenome	9026	9026
ERR2134241	66973	Homo sapiens	8986	8986
SRR5816704	37196	mixed culture	8965	8965
ERR1742545	39822	freshwater metagenome	8952	8952
SRR6149140	41901	gut metagenome	8900	8900
SRR8705845	482050	snake metagenome	8868	8869
DRR082898	99776	groundwater metagenome	8847	8847
ERR2937269	43302	wastewater metagenome	8731	8731
SRR8381886	176236	fish metagenome	8717	8717
SRR5816696	32369	mixed culture	8612	8612
ERR520812	26078	human gut metagenome	8567	8567
SRR4418053	100778	gut metagenome	8525	8525
SRR8381876	193737	fish metagenome	8459	8459
SRR5176335	167158	gut metagenome	8456	8456
SRR5176284	384855	gut metagenome	8353	8353
SRR1814155	134882	coral metagenome	8337	8337
SRR6513204	181251	freshwater metagenome	8314	8314
SRR6149154	29559	gut metagenome	8290	8290
ERR1212744	29980	Anas platyrhynchos	8195	8195
SRR7535654	71181	aquatic metagenome	8193	8193
SRR5176294	216532	gut metagenome	8170	8170
SRR5816677	45548	mixed culture	7903	7903
SRR6513173	221822	freshwater metagenome	7874	7875
SRR4000818	21117	gut metagenome	7862	7862
ERR1777596	225261	Cyprinus carpio	7795	7795
SRR7015415	62587	freshwater metagenome	7787	7787
SRR1813777	139935	coral metagenome	7758	7758
SRR6308918	36872	freshwater metagenome	7717	7717
SRR1813815	95115	coral metagenome	7696	7696
SRR8350967	95922	phyllosphere metagenome	7683	7683
ERR2937281	53835	wastewater metagenome	7679	7679
SRR1813809	92551	coral metagenome	7662	7662
ERR2937254	29610	wastewater metagenome	7625	7625
SRR8394870	142063	zebrafish metagenome	7609	7609
SRR8698306	49988	fish metagenome	7586	7586
SRR1813752	99771	coral metagenome	7582	7582
SRR7535641	75450	aquatic metagenome	7562	7562
ERR1447421	204660	metagenome	7544	7544
ERR2860767	34956	human metagenome	7531	7531
SRR6513183	153582	freshwater metagenome	7513	7513
ERR522400	22306	human gut metagenome	7471	7471
SRR6513193	225877	freshwater metagenome	7392	7392
SRR1212857	33634	human gut metagenome	7310	7310
SRR6149117	37365	gut metagenome	7275	7275
SRR6513195	190511	freshwater metagenome	7227	7227
ERR1474617	633509	metagenome	7223	7223
SRR1917366	72814	activated sludge metagenome	7179	14098
SRR8381892	178896	fish metagenome	7178	7178
SRR7098039	30624	gut metagenome	7122	7122
SRR7548206	155151	wastewater metagenome	7117	7117
SRR1813739	61083	coral metagenome	7050	7050
SRR6149128	128893	gut metagenome	7041	7041
SRR6513203	199271	freshwater metagenome	7029	7030
SRR8394872	73055	zebrafish metagenome	6975	6975
SRR5176413	196452	gut metagenome	6818	6818
SRR7548200	117522	wastewater metagenome	6728	6728
ERR571989	233929	Aedes albopictus	6717	6717
SRR5176312	201408	gut metagenome	6694	6694
ERR2048120	47868	rhizosphere metagenome	6667	6667
SRR1819167	121827	coral metagenome	6667	6667
SRR7548207	139384	wastewater metagenome	6658	6658
SRR5176384	436996	gut metagenome	6625	6625
SRR6513196	179394	freshwater metagenome	6623	6623
SRR6513186	248899	freshwater metagenome	6575	6576
SRR1813810	75893	coral metagenome	6422	6422
SRR5816690	42001	mixed culture	6405	6405
SRR8381928	181170	fish metagenome	6390	6390
SRR5176347	408135	gut metagenome	6384	6384
ERR2134414	34321	Homo sapiens	6372	6372
SRR6513194	218360	freshwater metagenome	6369	6369
SRR7548203	133726	wastewater metagenome	6364	6364
ERR2937274	54283	wastewater metagenome	6336	6336
SRR1818717	63300	coral metagenome	6291	6291
SRR6149120	30078	gut metagenome	6274	6274
ERR1212746	34671	Anas platyrhynchos	6248	6248
SRR1342468	145626	Bacteria	6243	6243
SRR6513154	242208	freshwater metagenome	6233	6233
SRR6937339	31053	plant metagenome	6214	6214
ERR348720	177249	metagenome sequence	6192	6192
SRR6370888	32907	invertebrate gut metagenome	6184	6184
SRR5816676	60495	mixed culture	6174	6174
SRR8398882	49834	sludge metagenome	6099	6099
SRR8504624	39455	fish gut metagenome	6099	6099
SRR6513184	161714	freshwater metagenome	6032	6032
SRR8698328	15565	insect metagenome	5976	5976
ERR522644	46631	human gut metagenome	5950	5950
ERR571988	233460	Aedes albopictus	5909	5909
SRR7548201	131374	wastewater metagenome	5899	5899
SRR5816633	60574	mixed culture	5871	5871
ERR2937263	40917	wastewater metagenome	5836	5836
SRR6513206	164303	freshwater metagenome	5809	5809
SRR5176370	241351	gut metagenome	5798	5798
SRR6513198	201123	freshwater metagenome	5793	5793
ERR1777599	232650	Cyprinus carpio	5737	5737
SRR1818734	81584	coral metagenome	5737	5737
ERR1447423	271526	metagenome	5735	5735
SRR5176309	506964	gut metagenome	5719	5719
SRR5176329	167926	gut metagenome	5704	5704
SRR2592318	73482	sediment metagenome	5690	5690
SRR1196708	62043	human gut metagenome	5652	5652
SRR2829286	48719	plastisphere metagenome	5642	5642
SRR8381915	226211	fish metagenome	5617	5617
SRR7964902	215442	mosquito metagenome	5605	5605
SRR5176356	438530	gut metagenome	5598	5598
SRR7098038	36352	gut metagenome	5577	5577
ERR1212906	20204	Anas platyrhynchos	5492	5492
ERR1777598	159633	Cyprinus carpio	5460	5460
SRR3108733	118900	nematode metagenome	5396	5396
SRR7964882	132193	mosquito metagenome	5396	5396
SRR1813103	135350	coral metagenome	5367	5367
SRR3000813	117514	floral nectar metagenome	5353	5353
SRR1813096	98018	coral metagenome	5345	5345
SRR1813951	88349	coral metagenome	5339	5339
ERR1777600	198037	Cyprinus carpio	5316	5316
SRR8279130	130998	Bembidion decorum	5262	5262
ERR2860827	51278	human metagenome	5257	5257
SRR4280753	164564	rhizosphere metagenome	5240	5240
SRR1813056	119562	coral metagenome	5211	5211
ERR1474619	456307	metagenome	5206	5206
ERR1447424	250158	metagenome	5203	5203
SRR7548209	139955	wastewater metagenome	5200	5200
SRR5176385	375434	gut metagenome	5197	5197
SRR6513148	220363	freshwater metagenome	5197	5197
SRR6513221	168242	freshwater metagenome	5186	5186
ERR1429956	330951	metagenome	5174	5174
SRR5176317	404768	gut metagenome	5168	5168
SRR5486704	15265	plant metagenome	5165	5165
SRR6513157	154595	freshwater metagenome	5165	5165
ERR1429961	411587	metagenome	5152	5152
SRR1524469	41933	root metagenome	5116	5116
SRR5176363	230972	gut metagenome	5114	5114
SRR1813736	129090	coral metagenome	5099	5099
SRR6513175	167985	freshwater metagenome	5097	5097
SRR6370886	46897	invertebrate gut metagenome	5084	5084
SRR3113187	112731	aquatic metagenome	5069	5069
SRR8561484	109125	gut metagenome	5058	10203
SRR5749973	567493	aquatic metagenome	5055	5055
SRR6308933	30557	freshwater metagenome	5051	5051
ERR571993	181770	Aedes albopictus	5035	5035
SRR3142799	5080	human nasal/pharyngeal metagenome	5004	5004
SRR4000759	12572	gut metagenome	4978	4978
SRR6513165	180909	freshwater metagenome	4940	4940
SRR786662	15452	gut metagenome	4920	4920
ERR1447420	243428	metagenome	4907	4907
SRR5176421	295140	gut metagenome	4902	4902
SRR6513149	217308	freshwater metagenome	4888	4888
SRR6676189	34095	gut metagenome	4866	4866
SRR6513167	217563	freshwater metagenome	4860	4860
SRR4346621	30801	gut metagenome	4859	4859
SRR1814153	98243	coral metagenome	4827	4827
SRR6513197	173779	freshwater metagenome	4823	4823
SRR584320	11008	fish metagenome	4807	4807
ERR1212766	23043	Anas platyrhynchos	4790	4790
SRR2953339	52756	biofilm metagenome	4778	4778
SRR2095056	20929	wastewater metagenome	4757	4757
ERR659585	33962	32644	4733	4733
ERR348719	159253	metagenome sequence	4720	4720
SRR4010954	572569	plant metagenome	4713	4713
SRR4039593	94318	aquatic metagenome	4622	4622
SRR2937700	25217	wastewater metagenome	4605	4605
SRR5176396	343725	gut metagenome	4605	4605
ERR1212754	25269	Anas platyrhynchos	4536	4536
DRR082895	116331	groundwater metagenome	4534	4534
ERR2937265	61510	wastewater metagenome	4529	4529
ERR1212889	36918	Anas platyrhynchos	4521	4521
SRR1813813	74510	coral metagenome	4500	4500
SRR1240175	73720	gut metagenome	4498	4498
SRR8381879	202341	fish metagenome	4483	4483
ERR520814	34052	human gut metagenome	4480	4480
ERR951900	101675	Calliphora terraenovae	4474	4474
SRR1342467	147848	Bacteria	4473	4473
SRR5816685	63156	mixed culture	4457	4457
SRR6031580	412870	subsurface metagenome	4435	4435
SRR8698393	68958	biofilm metagenome	4413	4413
SRR7535657	76838	aquatic metagenome	4404	4404
SRR6513217	258286	freshwater metagenome	4397	4397
ERR1212887	34663	Anas platyrhynchos	4381	4381
DRR055430	807695	biofilm metagenome	4372	4372
SRR6513215	296335	freshwater metagenome	4358	4358
SRR6676183	33094	gut metagenome	4354	4355
SRR2829186	37586	biofilm metagenome	4349	4349
SRR5315151	111866	gut metagenome	4319	4319
SRR6513199	178535	freshwater metagenome	4312	4312
DRR072462	81585	sludge metagenome	4296	4296
SRR6676171	29832	gut metagenome	4285	4285
SRR8381880	184190	fish metagenome	4258	4258
SRR1926138	114140	insect gut metagenome	4257	4257
SRR6513153	196528	freshwater metagenome	4237	4237
ERR1447465	198016	metagenome	4219	4219
SRR4000740	16073	gut metagenome	4216	4216
SRR7136599	188177	freshwater metagenome	4182	4182
SRR6513164	201594	freshwater metagenome	4172	4173
ERR2937328	42389	wastewater metagenome	4141	4141
SRR1818715	74558	coral metagenome	4129	4129
ERR1449933	614102	metagenome	4119	4119
SRR5749972	404592	aquatic metagenome	4115	4115
SRR6370887	67337	invertebrate gut metagenome	4109	4109
SRR1819166	79241	coral metagenome	4107	4107
DRR072534	128475	sludge metagenome	4103	4103
ERR1770226	26573	Hirundo rustica	4077	4077
SRR7890056	109010	aquatic metagenome	4071	4071
ERR2937261	25044	wastewater metagenome	4044	4044
SRR8698345	20206	insect metagenome	4040	4040
SRR2829181	97219	biofilm metagenome	4032	4032
SRR5816695	21204	mixed culture	4025	4025
SRR6513159	209662	freshwater metagenome	4014	4014
SRR6074026	227403	freshwater metagenome	4013	4013
SRR3492946	10166	gut metagenome	4004	4004
SRR3493020	30466	gut metagenome	4004	4004
SRR3108735	75730	nematode metagenome	3959	3959
SRR6513213	191999	freshwater metagenome	3947	3947
SRR8394894	131702	zebrafish metagenome	3939	3939
SRR5816686	48963	mixed culture	3925	3925
SRR3990366	19738	gut metagenome	3914	3914
ERR522402	28605	human gut metagenome	3891	3891
ERR1447425	190460	metagenome	3884	3884
SRR5816679	31109	mixed culture	3855	3855
ERR1474623	178421	metagenome	3852	3852
SRR1813060	49658	coral metagenome	3847	3847
SRR6513176	190854	freshwater metagenome	3818	3818
ERR2264930	54684	metagenome	3806	3806
SRR7098032	30834	gut metagenome	3802	3802
SRR6513211	149629	freshwater metagenome	3795	3795
SRR5229554	305052	soil metagenome	3793	3793
SRR1813045	93436	coral metagenome	3790	3790
SRR5176416	350282	gut metagenome	3790	3790
SRR1422445	17204	gut metagenome	3777	3777
SRR7964912	213042	mosquito metagenome	3757	3757
SRR8709984	60290	wastewater metagenome	3727	3730
SRR5176374	366780	gut metagenome	3712	3712
SRR5643477	220586	marine metagenome	3712	3712
SRR5816698	51960	mixed culture	3707	3707
SRR1813811	86304	coral metagenome	3703	3703
SRR2982890	254653	human metagenome	3665	3665
SRR4039594	103832	aquatic metagenome	3664	3665
ERR788946	309625	uncultured bacterium	3643	3643
SRR5176340	209022	gut metagenome	3635	3635
ERR2937268	24443	wastewater metagenome	3633	3633
SRR8504616	34510	fish gut metagenome	3627	3627
SRR8724762	43009	milk metagenome	3626	3626
SRR5176404	371801	gut metagenome	3606	3606
SRR2829182	35271	plastisphere metagenome	3596	3596
SRR4000748	23016	gut metagenome	3574	3574
SRR8698311	37739	insect metagenome	3569	3569
SRR1819154	51275	coral metagenome	3557	3557
SRR8504643	44246	fish gut metagenome	3556	3556
SRR5749951	292658	aquatic metagenome	3554	3554
ERR440324	84129	metagenome	3545	3545
SRR1813764	60902	coral metagenome	3539	3539
ERR951897	84026	Calliphora terraenovae	3533	3533
SRR8381929	223973	fish metagenome	3503	3503
ERR1449920	441933	metagenome	3485	3485
SRR7548205	103054	wastewater metagenome	3472	3472
SRR8664733	52593	air metagenome	3465	3465
ERR1212758	26161	Anas platyrhynchos	3462	3462
SRR6513185	179231	freshwater metagenome	3438	3438
SRR7890067	125592	aquatic metagenome	3437	3437
SRR1567604	21824	human gut metagenome	3429	3429
SRR3108731	95683	nematode metagenome	3366	3366
ERR1742544	81288	freshwater metagenome	3361	3361
SRR6149156	37717	gut metagenome	3356	3356
SRR8504639	38666	fish gut metagenome	3342	3342
SRR5176320	377459	gut metagenome	3341	3341
SRR1524718	134419	root metagenome	3340	3340
SRR4346632	77703	gut metagenome	3324	3324
SRR2829203	46044	biofilm metagenome	3297	3297
SRR4000769	27543	gut metagenome	3297	3297
SRR7548208	152128	wastewater metagenome	3292	3292
SRR7535655	74858	aquatic metagenome	3287	3287
SRR4039651	257931	aquatic metagenome	3277	3277
SRR1813089	84036	coral metagenome	3233	3233
SRR6513160	180079	freshwater metagenome	3221	3221
SRR6286197	83667	freshwater metagenome	3214	3214
ERR2860888	20714	human metagenome	3206	3206
DRR055417	294648	biofilm metagenome	3205	3205
SRR5816700	35743	mixed culture	3200	3200
SRR8394888	125386	zebrafish metagenome	3177	3177
SRR5176331	177656	gut metagenome	3165	3165
ERR2860690	28117	human metagenome	3157	3157
ERR1212897	30203	Anas platyrhynchos	3145	3145
ERR1212881	36476	Anas platyrhynchos	3143	3143
SRR3108746	91759	nematode metagenome	3122	3122
ERR951901	113519	Calliphora terraenovae	3120	3120
SRR8394914	65221	zebrafish metagenome	3112	3112
SRR1818731	53137	coral metagenome	3104	3104
SRR6149159	33693	gut metagenome	3096	3096
SRR8504607	45267	fish gut metagenome	3077	3077
SRR1819160	72016	coral metagenome	3072	3072
ERR522640	42004	human gut metagenome	3065	3065
SRR1819162	69215	coral metagenome	3063	3063
ERR2049462	100804	rhizosphere metagenome	3055	3055
ERR1212899	22397	Anas platyrhynchos	3054	3054
ERR1449957	213223	metagenome	3022	3022
SRR2540963	33585	fish gut metagenome	3019	3019
ERR2207890	10104	Homo sapiens	3014	3014
SRR5816645	21066	mixed culture	2989	2989
SRR5176349	164642	gut metagenome	2983	2983
SRR8476239	25797	sludge metagenome	2974	2974
ERR1447419	221398	metagenome	2953	2953
SRR1524710	136157	root metagenome	2942	2942
SRR3492931	63452	gut metagenome	2931	2931
SRR5176307	378664	gut metagenome	2929	2929
SRR5380755	123393	plant metagenome	2913	2913
SRR5382615	123405	plant metagenome	2913	2913
SRR1813053	67317	coral metagenome	2898	2898
SRR1818711	37643	coral metagenome	2895	2895
SRR8698357	84936	biofilm metagenome	2875	2875
SRR1813761	21780	coral metagenome	2868	2868
SRR2035963	36968	soil metagenome	2859	2859
SRR6513147	188031	freshwater metagenome	2820	2820
SRR5280729	70461	gut metagenome	2803	2803
SRR7751790	87720	gut metagenome	2787	2787
ERR1212743	18079	Anas platyrhynchos	2784	2784
SRR1524457	70571	root metagenome	2782	2782
SRR4280751	141692	rhizosphere metagenome	2775	2775
ERR1449921	238677	metagenome	2762	2762
SRR4418080	68205	gut metagenome	2760	2760
ERR1894939	421898	metagenome	2751	2751
SRR8279003	91168	Aphthona venustula	2750	2750
ERR1429957	140353	metagenome	2742	2742
SRR6427083	10451	bioreactor metagenome	2742	2742
SRR5434535	86133	freshwater metagenome	2724	2724
SRR2035962	36874	soil metagenome	2715	2715
SRR8381910	148646	fish metagenome	2705	2705
SRR5176346	232043	gut metagenome	2688	2688
SRR8381887	253504	fish metagenome	2688	2688
ERR1449956	218921	metagenome	2674	2674
SRR5816632	39580	mixed culture	2664	2664
SRR1813756	95030	coral metagenome	2652	2652
SRR1819168	131472	coral metagenome	2649	2649
SRR3740814	127385	gut metagenome	2645	2645
SRR3113094	57761	aquatic metagenome	2644	2644
SRR8709970	64194	wastewater metagenome	2641	2641
SRR1813714	45521	coral metagenome	2637	2637
SRR5176290	344342	gut metagenome	2637	2637
SRR5816648	31438	mixed culture	2620	2620
DRR100270	30489	bioreactor sludge metagenome	2618	2618
SRR8381909	203698	fish metagenome	2603	2603
ERR2937372	46428	wastewater metagenome	2601	2601
ERR1447454	199164	metagenome	2597	2597
SRR2829259	81939	plastisphere metagenome	2597	2597
DRR055411	351826	biofilm metagenome	2596	2596
SRR1813686	48755	coral metagenome	2595	2595
SRR2107431	80952	root metagenome	2586	2586
SRR4418069	87225	gut metagenome	2574	2574
SRR6513166	153960	freshwater metagenome	2574	2574
SRR5176429	395503	gut metagenome	2572	2572
SRR3112925	50812	aquatic metagenome	2571	2571
SRR1240174	44865	gut metagenome	2569	2569
SRR1560360	82679	freshwater sediment metagenome	2568	2568
SRR3112933	57048	aquatic metagenome	2548	2548
SRR6149116	32528	gut metagenome	2548	2548
ERR2048766	141176	rhizosphere metagenome	2546	2546
SRR1662275	59608	plant metagenome	2545	2545
SRR6513216	218700	freshwater metagenome	2541	2541
SRR4000751	18763	gut metagenome	2539	2539
SRR1524759	82586	root metagenome	2533	2533
SRR5582380	16372	plant metagenome	2521	2521
SRR7964862	69581	mosquito metagenome	2519	2519
ERR1638452	2840494	gut metagenome	2510	2510
SRR5176422	316171	gut metagenome	2510	2510
SRR2982846	592529	human metagenome	2506	2506
SRR8381878	187999	fish metagenome	2505	2505
SRR3108744	63432	nematode metagenome	2494	2494
SRR8381921	11326	fish metagenome	2490	2490
SRR4000724	14736	gut metagenome	2485	2485
SRR5252663	90238	aquatic metagenome	2480	2480
ERR2053011	62563	rhizosphere metagenome	2468	2468
SRR1819169	136300	coral metagenome	2467	2467
SRR5280711	208454	gut metagenome	2459	2459
SRR5176344	184417	gut metagenome	2458	2458
SRR5816699	32126	mixed culture	2458	2458
ERR951872	82642	Calliphora terraenovae	2441	2441
SRR2829179	70988	biofilm metagenome	2427	2427
SRR1523649	34855	root metagenome	2422	2422
SRR4446773	195206	freshwater metagenome	2419	2419
SRR1813785	68008	coral metagenome	2416	2416
SRR1819156	53188	coral metagenome	2409	2409
SRR5113972	40219	gut metagenome	2404	2404
SRR8589849	34465	marine sediment metagenome	2404	2404
SRR2006335	272036	ice metagenome	2395	2395
SRR4409224	22082	gut metagenome	2392	2392
SRR8381922	202371	fish metagenome	2380	2380
SRR8504656	46413	fish gut metagenome	2377	2377
SRR6513156	135096	freshwater metagenome	2376	2376
ERR522643	43374	human gut metagenome	2374	2374
ERR1994830	65742	unidentified bacterium	2370	2370
SRR786663	18469	gut metagenome	2367	2367
SRR5176432	560534	gut metagenome	2365	2365
SRR7132442	37462	gut metagenome	2363	2363
DRR072453	96136	sludge metagenome	2354	2354
SRR3108718	77996	nematode metagenome	2354	2354
ERR520810	30374	human gut metagenome	2352	2352
SRR8504619	34095	fish gut metagenome	2345	2345
ERR2044707	241311	metagenome	2337	2337
SRR7535664	73212	aquatic metagenome	2325	2325
SRR6286193	98342	freshwater metagenome	2320	2320
ERR2226982	293176	uncultured prokaryote	2318	2318
SRR5000882	71603	plant metagenome	2315	2315
SRR8385876	95723	soil metagenome	2314	2314
ERR2597169	85728	metagenome	2312	2312
SRR1819161	74875	coral metagenome	2303	2303
SRR6488683	196782	gut metagenome	2296	2296
SRR7964867	144070	mosquito metagenome	2296	2296
SRR5176293	224028	gut metagenome	2287	2287
SRR2096906	62620	wastewater metagenome	2286	2286
SRR1556135	20228	gut metagenome	2280	2280
SRR8705847	565568	snake metagenome	2279	2279
SRR5176359	195082	gut metagenome	2255	2255
SRR3113044	78072	aquatic metagenome	2240	2240
SRR7101125	183134	insect metagenome	2240	2240
ERR2134853	61628	Homo sapiens	2239	2239
ERR2597210	61069	metagenome	2237	2237
SRR6513220	187828	freshwater metagenome	2237	2237
SRR1590661	48442	human gut metagenome	2234	2234
SRR3493012	11704	gut metagenome	2224	2224
SRR8394902	49997	zebrafish metagenome	2213	2213
ERR1256278	51830	gut metagenome	2208	2208
SRR5176381	297642	gut metagenome	2208	2208
SRR7101122	171589	insect metagenome	2202	2202
ERR1212885	33942	Anas platyrhynchos	2194	2194
SRR2982987	219365	human metagenome	2185	2185
SRR8381920	162829	fish metagenome	2185	2185
SRR4010955	427964	plant metagenome	2179	2179
SRR5176314	232174	gut metagenome	2179	2179
ERR3280433	13180	dust metagenome	2177	2177
SRR5176287	199075	gut metagenome	2172	2172
SRR5434533	111063	freshwater metagenome	2171	2171
SRR1556134	16279	gut metagenome	2152	2152
SRR1819157	48327	coral metagenome	2150	2150
SRR1813685	52892	coral metagenome	2146	2146
SRR3598211	53061	freshwater metagenome	2137	2137
SRR2839847	178909	lake water metagenome	2126	2126
SRR2855275	274849	sludge metagenome	2123	2123
SRR5380775	239090	plant metagenome	2120	2120
SRR5382616	239112	plant metagenome	2120	2120
SRR7544209	56980	freshwater metagenome	2112	2112
SRR5176387	316555	gut metagenome	2102	2102
ERR1994831	71333	unidentified bacterium	2100	2100
SRR6513178	130522	freshwater metagenome	2085	2085
SRR6149119	35698	gut metagenome	2077	2077
ERR1429964	550984	metagenome	2069	2069
SRR6243764	24706	freshwater metagenome	2069	2069
ERR2860754	47226	human metagenome	2065	2065
SRR2829256	68125	plastisphere metagenome	2051	2051
ERR2264929	65843	metagenome	2049	2049
SRR5176326	226825	gut metagenome	2047	2047
SRR7663574	5248563	insect metagenome	2043	2043
SRR2982878	92072	human metagenome	2040	2040
SRR2982840	999002	human metagenome	2034	2034
SRR5176299	105664	gut metagenome	2030	2030
ERR951884	82040	Calliphora terraenovae	2028	2028
SRR8392539	31371	feces metagenome	2028	2028
SRR1524420	47149	root metagenome	2027	2027
SRR8698392	66903	biofilm metagenome	2027	2027
SRR6513171	180001	freshwater metagenome	2023	2023
ERR2054077	180005	rhizosphere metagenome	2022	2022
ERR571962	120776	Aedes albopictus	2021	2021
SRR2829232	59278	biofilm metagenome	2016	2016
SRR5113975	24332	gut metagenome	2013	2013
SRR3112891	237086	aquatic metagenome	2012	2012
SRR1524743	112056	root metagenome	2003	2003
SRR5749960	701853	aquatic metagenome	2001	2001
SRR8392553	34022	feces metagenome	1999	1999
SRR8271944	172704	wastewater metagenome	1997	1999
ERR522639	44051	human gut metagenome	1993	1993
SRR4039596	67743	aquatic metagenome	1993	1993
SRR4280755	145360	rhizosphere metagenome	1990	1990
ERR1777616	273479	Oncorhynchus mykiss	1982	1982
SRR8504657	39362	fish gut metagenome	1979	1979
SRR2096895	53092	wastewater metagenome	1978	1978
SRR2829278	49515	biofilm metagenome	1977	1977
SRR2559604	98276	soil metagenome	1969	1969
SRR6354299	33695	metagenomes	1968	1968
SRR2035966	46385	soil metagenome	1953	1953
SRR4000754	20914	gut metagenome	1953	1953
SRR6513189	33115	freshwater metagenome	1948	1948
ERR2937255	15817	wastewater metagenome	1946	1946
ERR571964	157576	Aedes albopictus	1941	1941
SRR5467341	83433	gut metagenome	1930	1930
SRR2829253	108617	biofilm metagenome	1926	1926
ERR2860745	44201	human metagenome	1923	1923
ERR522398	26090	human gut metagenome	1923	1923
SRR7629749	91329	seawater metagenome	1915	1915
SRR1524397	92176	root metagenome	1914	1914
ERR2937273	39594	wastewater metagenome	1908	1908
SRR3145140	5816	frog metagenome	1906	1906
SRR2829254	84871	biofilm metagenome	1899	1899
ERR674213	57909	Heptageniidae environmental sample	1897	1897
ERR951912	57909	Heptageniidae environmental sample	1897	1897
SRR3740830	117081	gut metagenome	1864	1864
SRR3113048	160819	aquatic metagenome	1859	1859
ERR2055182	146766	rhizosphere metagenome	1855	1855
SRR2540957	30624	fish gut metagenome	1853	1853
SRR1524752	77374	root metagenome	1842	1842
SRR5816682	34802	mixed culture	1831	1831
ERR2050782	144727	rhizosphere metagenome	1824	1824
SRR7890028	117336	aquatic metagenome	1823	1823
SRR1813784	100048	coral metagenome	1817	1817
SRR8698338	20563	insect metagenome	1809	1809
SRR2829180	75569	biofilm metagenome	1804	1804
SRR5176324	233724	gut metagenome	1799	1799
SRR1819170	110557	coral metagenome	1797	1797
SRR4619380	43570	freshwater metagenome	1796	1796
ERR951886	124705	Calliphora terraenovae	1772	1772
ERR2047925	159170	rhizosphere metagenome	1771	1771
SRR7132437	34505	gut metagenome	1767	1767
SRR1813095	121268	coral metagenome	1766	1766
SRR3990327	23221	gut metagenome	1766	1766
SRR1813093	128991	coral metagenome	1765	1765
SRR4000727	13976	gut metagenome	1762	1762
SRR1813730	70395	coral metagenome	1751	1751
ERR2937363	54876	wastewater metagenome	1749	1749
ERR1474622	145542	metagenome	1748	1748
ERR526956	24441	fish metagenome	1748	1748
SRR7964864	145680	mosquito metagenome	1745	1745
SRR8394886	117551	zebrafish metagenome	1744	1744
ERR2055224	136614	rhizosphere metagenome	1742	1742
ERR1212800	36261	Anas platyrhynchos	1740	1740
SRR1813679	67457	coral metagenome	1737	1737
DRR100263	31727	bioreactor sludge metagenome	1733	1733
SRR1734235	82726	aquatic metagenome	1729	1729
SRR5467344	59317	gut metagenome	1724	1724
ERR1447436	187262	metagenome	1719	1719
SRR5176330	193548	gut metagenome	1715	1715
SRR2925653	190233	wastewater metagenome	1714	1714
SRR1240187	77564	gut metagenome	1712	1712
SRR8504645	37832	fish gut metagenome	1712	1712
SRR5176375	158535	gut metagenome	1711	1711
SRR6513179	191665	freshwater metagenome	1708	1708
ERR1742551	64104	freshwater metagenome	1705	1705
ERR2531247	1235762	Homo sapiens	1699	1699
SRR4418087	38952	gut metagenome	1698	1698
SRR6513190	199202	freshwater metagenome	1696	1696
ERR520813	31206	human gut metagenome	1695	1695
SRR8504660	15955	fish gut metagenome	1675	1675
ERR2597232	108042	metagenome	1672	1672
SRR1524728	82616	root metagenome	1668	1668
SRR5816701	38521	mixed culture	1668	1668
ERR571979	94571	Aedes albopictus	1665	1665
SRR2829229	48581	freshwater metagenome	1664	1664
SRR8381875	169911	fish metagenome	1664	1664
SRR3493017	19093	gut metagenome	1663	1663
SRR2096904	68687	wastewater metagenome	1661	1661
SRR2096917	79422	wastewater metagenome	1652	1652
ERR1449944	184836	metagenome	1649	1649
DRR100278	45961	bioreactor sludge metagenome	1648	1648
SRR5816691	26390	mixed culture	1648	1648
SRR8385823	78565	soil metagenome	1648	1648
ERR522641	37341	human gut metagenome	1633	1633
ERR2134843	60174	Homo sapiens	1631	1631
SRR6513181	148147	freshwater metagenome	1628	1628
SRR8504658	32769	fish gut metagenome	1627	1627
SRR5380518	1044883	plant metagenome	1625	1625
SRR5382588	1044763	plant metagenome	1625	1625
SRR8381924	213644	fish metagenome	1625	1625
SRR1657952	1358327	human skin metagenome	1624	1624
SRR3218255	219023	human metagenome	1623	1623
ERR1955696	112516	metagenome	1613	1613
SRR2096910	64791	wastewater metagenome	1611	1611
SRR5816694	9283	mixed culture	1605	1605
SRR5898875	127230	soil metagenome	1603	1603
SRR3000832	164558	floral nectar metagenome	1595	1595
SRR2983014	256375	human metagenome	1591	1591
SRR5816649	13717	mixed culture	1588	1588
SRR4039624	170414	aquatic metagenome	1585	1585
ERR571978	335336	Aedes albopictus	1578	1578
SRR5113933	72905	gut metagenome	1572	1572
SRR1819164	37837	coral metagenome	1570	1570
SRR1819165	37838	coral metagenome	1570	1570
SRR8279090	65802	Bembidion varicolor	1569	1569
SRR3492944	13456	gut metagenome	1568	1568
SRR8385824	84286	soil metagenome	1564	1564
SRR5176267	455224	aquatic metagenome	1562	1562
SRR5749931	268686	aquatic metagenome	1559	1559
SRR4002859	4912	fish gut metagenome	1555	1555
ERR522401	26828	human gut metagenome	1550	1550
SRR4280765	213707	rhizosphere metagenome	1550	1550
SRR6149155	34641	gut metagenome	1550	1550
SRR5666078	1104446	gut metagenome	1548	1548
SRR5176352	324447	gut metagenome	1545	1545
SRR7629750	90614	seawater metagenome	1543	1543
SRR8284955	194421	freshwater metagenome	1537	1537
ERR883739	61249	Oncorhynchus keta	1536	1536
SRR5434526	101091	freshwater metagenome	1535	1535
SRR3493021	36458	gut metagenome	1529	1529
SRR4000757	23972	gut metagenome	1528	1528
ERR2566742	96167	human metagenome	1527	1527
ERR2740256	61129	pig gut metagenome	1526	1526
ERR1212808	24628	Anas platyrhynchos	1525	1525
SRR2087594	47476	wastewater metagenome	1514	1514
SRR5816647	18260	mixed culture	1512	1512
SRR1240184	29926	gut metagenome	1506	1506
SRR1818732	25351	coral metagenome	1505	1505
ERR2208228	53104	Homo sapiens	1501	1501
ERR520809	31978	human gut metagenome	1498	1498
SRR1556136	13577	gut metagenome	1494	1494
SRR8133508	41505	skin metagenome	1492	1492
SRR8391050	170543	soil metagenome	1490	1490
SRR6286202	45947	freshwater metagenome	1489	1489
SRR5113928	57807	gut metagenome	1486	1486
SRR2035967	45200	soil metagenome	1485	1485
SRR4418068	20865	gut metagenome	1485	1485
SRR2907091	121240	gut metagenome	1479	1479
SRR8727093	46456	human gut metagenome	1474	1474
SRR2096897	33315	wastewater metagenome	1470	1470
SRR7964865	86160	mosquito metagenome	1469	1469
SRR5434525	108010	freshwater metagenome	1467	1467
SRR1819155	49705	coral metagenome	1462	1462
ERR2223024	10421	plant metagenome	1460	1460
SRR1524716	94490	root metagenome	1457	1457
SRR3598086	299506	freshwater metagenome	1457	1457
SRR7964868	121406	mosquito metagenome	1457	1457
SRR8392538	37661	feces metagenome	1455	1455
SRR2107472	73028	root metagenome	1454	1454
SRR2829282	46148	biofilm metagenome	1454	1454
SRR3145138	4175	frog metagenome	1448	1448
SRR7366983	96603	groundwater metagenome	1448	1448
ERR1553584	724486	metagenome	1446	1446
SRR7544145	62035	freshwater metagenome	1442	1442
ERR1794565	136427	Pristionchus fissidentatus	1432	1432
SRR3218565	50065	biogas fermenter metagenome	1430	2990
SRR5440368	59731	human gut metagenome	1420	1420
SRR8385830	78530	soil metagenome	1417	1417
SRR5176434	457447	gut metagenome	1414	1414
SRR8385805	76790	soil metagenome	1414	1414
SRR8504661	46007	fish gut metagenome	1412	1412
ERR348225	257572	Nicotiana attenuata	1410	1410
SRR1818716	55009	coral metagenome	1407	1407
ERR1474621	256590	metagenome	1400	1400
SRR2083969	308619	freshwater metagenome	1399	1399
SRR1813100	88305	coral metagenome	1389	1389
SRR8727094	4807	human gut metagenome	1388	1388
SRR8279142	27222	Bembidion modestum	1387	1387
SRR2096916	99929	wastewater metagenome	1383	1383
SRR1561751	93380	gut metagenome	1373	2265
SRR1813046	64035	coral metagenome	1373	1373
SRR1568268	108959	pig gut metagenome	1371	1371
SRR4000744	20216	gut metagenome	1370	1370
SRR5816635	26704	mixed culture	1365	1365
SRR6317108	37528	aquatic metagenome	1364	1364
ERR526835	35226	fish metagenome	1361	1361
SRR5176383	264709	gut metagenome	1361	1361
ERR2054650	251460	rhizosphere metagenome	1356	1356
ERR1212745	20562	Anas platyrhynchos	1349	1349
ERR1212816	27536	Anas platyrhynchos	1345	1345
SRR6937146	29385	plant metagenome	1343	1343
SRR6513162	186399	freshwater metagenome	1341	1341
SRR1554401	96243	freshwater metagenome	1338	1338
SRR3146409	68561	fish gut metagenome	1338	1338
SRR5176424	555503	gut metagenome	1338	1338
SRR1524712	121481	root metagenome	1334	1334
SRR2096905	46676	wastewater metagenome	1333	1333
SRR6149162	44645	gut metagenome	1333	1333
SRR6513208	187563	freshwater metagenome	1326	1326
SRR1813051	48047	coral metagenome	1325	1325
SRR2982873	204233	human metagenome	1319	1319
SRR8394889	122732	zebrafish metagenome	1319	1319
ERR522397	27447	human gut metagenome	1318	1318
SRR1873656	21417	human gut metagenome	1318	1318
SRR5434534	94012	freshwater metagenome	1317	1317
SRR2982866	186448	human metagenome	1302	1302
SRR6286200	77134	freshwater metagenome	1301	1301
SRR5176271	209789	aquatic metagenome	1298	1298
SRR5898878	70655	soil metagenome	1297	1297
SRR5749970	104764	aquatic metagenome	1296	1296
SRR7544149	62004	freshwater metagenome	1295	1295
SRR2982861	406821	human metagenome	1294	1294
SRR2983057	262053	human metagenome	1294	1294
DRR072535	142108	sludge metagenome	1293	1293
ERR1449932	208354	metagenome	1293	1293
SRR6354342	36203	metagenomes	1289	1289
ERR1084691	23973	bioreactor sludge metagenome	1287	1287
SRR5176444	423750	gut metagenome	1286	1286
SRR7136283	112598	freshwater metagenome	1285	1285
ERR1742587	47963	freshwater metagenome	1281	1281
SRR2083997	278292	freshwater metagenome	1280	1280
ERR1449934	215241	metagenome	1279	1279
SRR2983063	271356	human metagenome	1279	1279
SRR6149114	34938	gut metagenome	1277	1277
ERR2264932	50079	metagenome	1272	1272
SRR1785358	4964	Homo sapiens	1272	1272
SRR6513177	96057	freshwater metagenome	1271	1271
SRR5749946	196924	aquatic metagenome	1270	1270
SRR6424886	54437	groundwater metagenome	1267	1604
SRR4000742	17959	gut metagenome	1265	1265
ERR520811	27914	human gut metagenome	1261	1261
SRR2829252	137658	biofilm metagenome	1261	1261
SRR3492994	19654	gut metagenome	1261	1261
SRR8557634	20023	human milk metagenome	1261	1261
SRR6513145	90356	freshwater metagenome	1260	1260
ERR2020689	236213	Zea mays	1256	1256
SRR8709986	49546	wastewater metagenome	1255	1256
ERR2020683	164246	Zea mays	1254	1254
SRR6513188	167964	freshwater metagenome	1252	1252
SRR5176399	183511	gut metagenome	1248	1248
SRR1422443	25690	gut metagenome	1246	1246
SRR1556133	20654	gut metagenome	1246	1246
SRR7751793	130444	gut metagenome	1239	1239
SRR4039604	47330	aquatic metagenome	1237	1237
SRR8279159	14891	Paederidus rubrothoracicus	1236	1236
SRR5581990	18618	plant metagenome	1232	1232
SRR5176275	219217	aquatic metagenome	1231	1231
SRR1422424	70919	gut metagenome	1223	1223
SRR5749947	91443	aquatic metagenome	1223	1223
SRR2829342	40208	plastisphere metagenome	1222	1222
SRR8385804	64446	soil metagenome	1221	1221
SRR8271897	155620	wastewater metagenome	1216	1216
SRR8664730	63929	air metagenome	1213	1213
ERR1727197	64495	insect gut metagenome	1210	1210
SRR2983053	379010	human metagenome	1208	1208
SRR8381902	78880	fish metagenome	1208	1208
ERR2047717	131369	rhizosphere metagenome	1207	1207
SRR8504662	38648	fish gut metagenome	1205	1205
SRR8530866	23769	human milk metagenome	1201	1201
SRR8381917	220198	fish metagenome	1199	1199
SRR2829185	44638	plastisphere metagenome	1196	1196
SRR4346603	18378	gut metagenome	1195	1195
ERR571968	91310	Aedes albopictus	1187	1187
SRR2084045	225485	freshwater metagenome	1187	1187
ERR2046629	65283	rhizosphere metagenome	1185	1185
SRR6513210	163895	freshwater metagenome	1184	1185
SRR7535634	73381	aquatic metagenome	1182	1182
SRR5176313	215556	gut metagenome	1181	1181
ERR1447449	201249	metagenome	1177	1177
SRR7751791	145179	gut metagenome	1176	1176
SRR2006341	198899	ice metagenome	1175	1175
SRR2479969	57124	gut metagenome	1174	1174
DRR100279	47975	bioreactor sludge metagenome	1171	1171
ERR1777607	234859	Oncorhynchus mykiss	1169	1169
ERR2020692	185079	Zea mays	1169	1169
SRR8269861	73238	sediment metagenome	1168	1168
SRR2829230	52308	freshwater metagenome	1163	1163
SRR5434531	100468	freshwater metagenome	1158	1158
ERR1474615	123160	unidentified	1156	1156
SRR2107432	77164	root metagenome	1154	1154
SRR5434536	89729	freshwater metagenome	1154	1154
SRR7964892	182264	mosquito metagenome	1154	1154
ERR1633597	116068	uncultured microorganism	1151	1151
ERR2937353	36759	wastewater metagenome	1151	1151
ERR1212907	23802	Anas platyrhynchos	1146	1146
SRR2085303	377204	wastewater metagenome	1145	1145
SRR2096900	58367	wastewater metagenome	1143	1143
SRR1240191	41612	gut metagenome	1138	1138
ERR2048118	71919	rhizosphere metagenome	1132	1132
ERR2597230	39760	metagenome	1125	1125
SRR8279128	55475	Bembidion decorum	1124	1124
SRR2096899	62585	wastewater metagenome	1123	1123
ERR1212812	28466	Anas platyrhynchos	1117	1117
SRR4418084	117687	gut metagenome	1115	1115
SRR6513152	204219	freshwater metagenome	1114	1114
SRR5816708	41227	mixed culture	1111	1111
SRR8381898	249190	fish metagenome	1111	1111
SRR1523636	43639	root metagenome	1107	1107
SRR1524331	36894	root metagenome	1107	1107
ERR951892	46064	Calliphora terraenovae	1101	1101
SRR1873599	8715	human gut metagenome	1101	1101
SRR8279157	58928	Paederidus rubrothoracicus	1101	1101
SRR8381938	187701	fish metagenome	1099	1099
ERR1212810	23785	Anas platyrhynchos	1097	1097
ERR526966	81458	fish metagenome	1096	1096
SRR2982853	235965	human metagenome	1089	1089
SRR2085302	335846	wastewater metagenome	1087	1087
SRR8492934	11983	gut metagenome	1084	1084
SRR6834569	81944	rhizosphere metagenome	1083	1083
SRR5749899	336365	aquatic metagenome	1082	1082
SRR2829258	77578	plastisphere metagenome	1080	1080
SRR5434529	80729	freshwater metagenome	1078	1078
SRR8394892	135239	zebrafish metagenome	1078	1078
SRR8504623	32212	fish gut metagenome	1075	1075
SRR1422432	31952	gut metagenome	1074	1074
SRR5176274	242881	aquatic metagenome	1072	1072
SRR2107490	126059	root metagenome	1071	1071
SRR8269875	71091	sediment metagenome	1071	1071
SRR8279077	28459	Bembidion punctulatum	1071	1071
SRR5176282	219765	aquatic metagenome	1069	1069
SRR1563091	662302	gut metagenome	1067	1067
SRR2953338	53490	biofilm metagenome	1067	1067
SRR6908864	117414	freshwater metagenome	1064	1064
SRR3112721	103719	aquatic metagenome	1059	1059
SRR8493329	17951	gut metagenome	1057	1057
SRR4039599	89949	aquatic metagenome	1056	1056
ERR1760122	58712	skin metagenome	1051	1051
ERR2270708	9347	freshwater metagenome	1047	1047
SRR3598053	432286	freshwater metagenome	1047	1047
SRR2839860	151364	lake water metagenome	1046	1046
SRR2952687	142263	lung metagenome	1046	1046
ERR1414439	1953241	marine metagenome	1041	1041
SRR6937507	24795	plant metagenome	1039	1039
SRR8381903	273710	fish metagenome	1039	1039
SRR2083973	214201	freshwater metagenome	1038	1038
SRR2084001	284403	freshwater metagenome	1038	1038
SRR2084041	251923	freshwater metagenome	1038	1038
SRR7544214	58411	freshwater metagenome	1038	1038
DRR072569	75166	sludge metagenome	1037	1037
ERR522399	23640	human gut metagenome	1035	1035
SRR2096912	38153	wastewater metagenome	1034	1034
ERR1307290	215256	metagenome	1031	1031
SRR2083993	248044	freshwater metagenome	1031	1031
SRR2099847	156246	bioreactor metagenome	1026	1026
SRR6513174	136836	freshwater metagenome	1024	1024
SRR1524311	45150	root metagenome	1022	1022
SRR2084049	252006	freshwater metagenome	1022	1022
ERR571966	182811	Aedes albopictus	1019	1019
SRR3598185	458771	freshwater metagenome	1017	1017
ERR1212898	25677	Anas platyrhynchos	1015	1015
SRR6675193	9841	human metagenome	1015	1015
SRR3112923	63232	aquatic metagenome	1010	1010
ERR2937259	21125	wastewater metagenome	1009	1009
SRR6149075	87653	gut metagenome	1009	1009
ERR1851035	50281	bioreactor metagenome	1007	1007
SRR786650	14408	gut metagenome	1007	1007
ERR2674699	34333	human gut metagenome	1005	1005
SRR7029939	12868	aquatic metagenome	1005	1005
SRR1563085	342344	gut metagenome	1003	1003
ERR1901303	76039	Homo sapiens	1002	1002
DRR024560	8595	marine metagenome	1001	1001
SRR1524673	78638	root metagenome	1001	1001
SRR1524706	96923	root metagenome	1001	1001
ERR1212892	29837	Anas platyrhynchos	997	997
SRR3112861	207152	aquatic metagenome	997	998
SRR8279078	31254	Bembidion punctulatum	996	996
ERR951885	86723	Calliphora terraenovae	995	995
SRR6149104	28520	gut metagenome	995	995
SRR2084033	239390	freshwater metagenome	994	994
SRR2084037	220462	freshwater metagenome	991	991
SRR3206953	17488	electrolysis cell metagenome	991	991
SRR6149172	37751	gut metagenome	991	991
SRR5749855	308837	aquatic metagenome	990	990
SRR5749844	216421	aquatic metagenome	989	989
SRR3492927	34991	gut metagenome	988	988
SRR1818733	43465	coral metagenome	986	986
SRR1813684	91049	coral metagenome	984	984
ERR1742552	76396	freshwater metagenome	983	983
SRR3990378	21800	gut metagenome	982	982
ERR1777625	191578	Oncorhynchus mykiss	981	981
SRR8394885	89909	zebrafish metagenome	981	981
SRR1573668	1180709	aquatic metagenome	980	980
SRR2083977	247121	freshwater metagenome	977	977
SRR5176316	193366	gut metagenome	977	977
SRR8392540	33984	feces metagenome	975	975
SRR2083981	250133	freshwater metagenome	974	974
ERR2264927	56552	metagenome	970	970
ERR1777626	168603	Oncorhynchus mykiss	969	969
SRR2084061	237669	freshwater metagenome	969	969
SRR3176895	4158981	hydrocarbon metagenome	968	968
SRR8394883	102972	zebrafish metagenome	962	962
SRR8698255	25121	fish metagenome	962	962
SRR3598177	515866	freshwater metagenome	960	960
ERR1447438	205803	metagenome	958	958
ERR1200395	147515	Homo sapiens	957	957
SRR6317048	34610	aquatic metagenome	956	956
SRR1813778	118324	coral metagenome	951	951
SRR2107459	89274	root metagenome	951	951
SRR1231709	38550	bovine metagenome	949	949
SRR5176283	473921	aquatic metagenome	949	949
SRR2006337	375215	ice metagenome	940	940
SRR4418045	54446	gut metagenome	939	939
SRR5176269	433034	aquatic metagenome	937	937
SRR6339770	48072	freshwater metagenome	935	19654
SRR4446776	191123	freshwater metagenome	933	933
SRR7549666	249483	metagenome	933	933
SRR1524692	105556	root metagenome	932	932
SRR5000884	45424	plant metagenome	932	932
SRR4418114	6641	gut metagenome	931	931
ERR2020671	166892	Zea mays	928	928
SRR6937462	22738	plant metagenome	922	922
SRR7410646	22527	skin metagenome	922	922
SRR5236047	193760	soil metagenome	921	921
SRR3598087	58394	freshwater metagenome	920	920
SRR7410627	18613	skin metagenome	919	919
SRR2096908	73407	wastewater metagenome	918	918
SRR1422446	37387	gut metagenome	917	917
SRR2084005	268839	freshwater metagenome	916	916
SRR3612786	24389	plant metagenome	916	916
SRR1197745	31230	insect metagenome	912	912
SRR5380798	139519	plant metagenome	911	911
SRR5382617	139499	plant metagenome	911	911
ERR2226977	123886	uncultured prokaryote	910	910
SRR3108737	72763	nematode metagenome	910	910
SRR1813782	112117	coral metagenome	907	907
SRR2982999	177145	human metagenome	905	905
ERR1894960	450323	metagenome	904	904
SRR2075955	1441426	fish gut metagenome	904	904
SRR3612760	24951	plant metagenome	904	904
ERR2047489	86398	rhizosphere metagenome	903	903
SRR3118940	30191	aquatic metagenome	903	903
SRR6676178	24788	gut metagenome	903	903
SRR2084029	170490	freshwater metagenome	899	899
SRR6513168	72989	freshwater metagenome	898	898
SRR6513180	165957	freshwater metagenome	898	898
SRR1813723	25323	coral metagenome	897	897
ERR1429954	331663	metagenome	896	896
ERR2226967	226735	uncultured prokaryote	895	895
SRR1734254	181571	aquatic metagenome	894	894
DRR082893	105225	groundwater metagenome	892	892
SRR1041943	3183	leaf metagenome	892	892
SRR5106976	29378	fermentation metagenome	892	892
SRR5749949	437295	aquatic metagenome	891	891
SRR6689496	203576	aquatic metagenome	890	890
SRR4010994	760169	plant metagenome	889	889
SRR5176386	323507	gut metagenome	888	888
SRR3990331	23976	gut metagenome	886	886
ERR2597151	31875	metagenome	884	884
ERR2046941	141598	rhizosphere metagenome	883	883
SRR5176341	269574	gut metagenome	882	882
SRR8381911	172765	fish metagenome	882	882
SRR2135031	67804	activated sludge metagenome	878	878
SRR5176280	223033	aquatic metagenome	878	878
ERR2052693	60202	rhizosphere metagenome	874	874
SRR3990367	19954	gut metagenome	874	874
DRR072567	78042	sludge metagenome	873	873
ERR2597250	31520	metagenome	872	872
SRR1813118	105036	coral metagenome	871	871
ERR2197311	31672	Oncorhynchus mykiss	870	870
ERR1212761	22450	Anas platyrhynchos	868	868
ERR1474641	237141	metagenome	868	868
SRR1240178	34537	gut metagenome	867	867
SRR6513146	94879	freshwater metagenome	867	867
SRR2728570	1908151	mouse gut metagenome	861	861
SRR1813115	49821	coral metagenome	859	859
ERR571994	89007	Aedes albopictus	855	855
SRR2135587	54586	activated sludge metagenome	855	855
SRR2075958	2068844	fish gut metagenome	853	853
SRR2982869	578716	human metagenome	853	853
SRR5176296	356621	gut metagenome	850	850
DRR082903	111039	groundwater metagenome	849	849
SRR2083989	190546	freshwater metagenome	848	848
SRR6317115	36678	aquatic metagenome	847	847
ERR1474624	34739	metagenome	844	844
SRR5816654	15926	mixed culture	844	844
SRR8279137	37015	Bembidion modestum	844	844
ERR1742565	79791	freshwater metagenome	841	841
SRR3112758	84391	aquatic metagenome	841	841
SRR8504606	42157	fish gut metagenome	840	840
SRR8504621	42516	fish gut metagenome	840	840
SRR5113910	42170	gut metagenome	837	837
ERR2937367	22306	wastewater metagenome	835	835
DRR072470	103657	sludge metagenome	834	834
SRR5176379	221841	gut metagenome	834	834
SRR6513187	111955	freshwater metagenome	833	833
SRR3990381	21868	gut metagenome	829	829
SRR8504637	43036	fish gut metagenome	829	829
SRR8394917	143691	zebrafish metagenome	826	826
SRR6354296	41771	metagenomes	825	825
SRR1657954	1665346	human skin metagenome	824	824
SRR1041836	3642	leaf metagenome	823	823
SRR8279055	22966	Bembidion punctulatum	823	823
SRR2084053	237410	freshwater metagenome	821	821
SRR4039646	238820	aquatic metagenome	821	821
ERR2047785	148919	rhizosphere metagenome	820	820
SRR1524694	105597	root metagenome	820	820
SRR7964827	98784	mosquito metagenome	818	819
ERR1742543	60432	freshwater metagenome	817	817
ERR2937417	34289	wastewater metagenome	816	816
SRR4446763	202783	freshwater metagenome	815	815
SRR786651	17857	gut metagenome	815	815
SRR5176458	379585	gut metagenome	814	814
ERR500760	134287	human gut metagenome	813	813
SRR8698326	27696	biofilm metagenome	812	812
ERR2054754	65543	rhizosphere metagenome	811	811
SRR2982831	93260	human metagenome	809	809
ERR1389072	366006	metagenome	807	807
SRR3598193	86976	freshwater metagenome	807	807
SRR8589854	50451	marine sediment metagenome	807	807
ERR1810539	2197	Salmo salar	806	813
ERR2049556	53828	rhizosphere metagenome	806	806
ERR2047955	343932	rhizosphere metagenome	804	804
SRR7029900	13954	aquatic metagenome	804	804
SRR6689499	193676	aquatic metagenome	803	803
SRR2084025	191419	freshwater metagenome	800	800
SRR7596163	35720	fish metagenome	800	800
SRR7596169	35777	fish metagenome	800	800
SRR7596209	35756	fish metagenome	800	800
ERR1447417	245165	metagenome	799	799
ERR1777622	232467	Oncorhynchus mykiss	799	799
ERR951890	89446	Calliphora terraenovae	799	799
ERR2937369	40901	wastewater metagenome	797	797
SRR1240181	61837	gut metagenome	797	797
ERR2053107	158128	rhizosphere metagenome	796	796
SRR8279051	15280	Bembidion punctulatum	796	796
SRR2087602	27592	wastewater metagenome	795	795
SRR7015404	64136	freshwater metagenome	795	795
DRR072508	88337	sludge metagenome	791	791
ERR2597215	29068	metagenome	785	785
SRR1812560	1927	gut metagenome	785	785
SRR1662269	46201	plant metagenome	784	784
SRR1760518	137332	Carassius carassius	778	778
SRR2829218	46163	plastisphere metagenome	777	777
SRR1041837	4438	leaf metagenome	774	774
SRR6983927	20490	freshwater metagenome	774	774
SRR2084017	200213	freshwater metagenome	773	773
SRR5176415	75842	gut metagenome	772	772
SRR5467343	63122	gut metagenome	772	772
SRR5861540	154304	soil metagenome	772	772
SRR6354288	81400	metagenomes	771	771
SRR4280760	169030	rhizosphere metagenome	769	769
SRR6286198	68931	freshwater metagenome	769	769
ERR1449931	218998	metagenome	768	768
SRR3108740	64184	nematode metagenome	768	768
SRR1342458	188451	Bacteria	765	765
SRR6161289	281830	plant metagenome	765	765
SRR2083985	204087	freshwater metagenome	763	763
SRR3492917	19347	gut metagenome	763	763
ERR1633618	96509	uncultured microorganism	762	762
ERR1449955	237666	metagenome	761	761
SRR8279083	153060	Bembidion punctulatum	761	761
SRR1524340	52305	root metagenome	760	760
ERR571965	145985	Aedes albopictus	759	759
SRR7136788	51419	freshwater metagenome	756	756
ERR1165975	35193	metagenome	755	755
SRR2075953	778197	fish gut metagenome	754	754
SRR2829196	51867	biofilm metagenome	754	754
ERR2046939	71032	rhizosphere metagenome	752	752
ERR2135152	27102	Homo sapiens	751	751
SRR5749857	376897	aquatic metagenome	749	749
SRR8504638	42056	fish gut metagenome	749	749
SRR8709967	22990	wastewater metagenome	747	747
SRR8279091	27229	Bembidion varicolor	746	746
ERR1212900	25473	Anas platyrhynchos	745	745
DRR072438	65542	sludge metagenome	744	744
SRR8394887	123031	zebrafish metagenome	743	743
SRR3598000	211572	freshwater metagenome	742	742
ERR2046307	206688	rhizosphere metagenome	741	741
ERR2740278	50323	pig gut metagenome	740	740
SRR1422440	26012	gut metagenome	740	740
SRR7078038	144367	gut metagenome	740	740
SRR7015431	34845	freshwater metagenome	739	739
DRR024561	4974	marine metagenome	737	737
ERR574416	99118	metagenome	736	736
SRR1342459	153067	Bacteria	734	734
SRR2096911	66550	wastewater metagenome	731	731
SRR5898877	52511	soil metagenome	731	731
SRR8316351	101607	uncultured bacterium	731	731
ERR526812	39234	fish metagenome	729	729
SRR3145153	21099	frog metagenome	728	728
SRR6354303	81427	metagenomes	728	728
SRR2095034	51162	wastewater metagenome	725	725
SRR2096918	66488	wastewater metagenome	725	725
SRR7890074	90497	aquatic metagenome	725	725
SRR786661	18165	gut metagenome	724	724
SRR8494358	29247	gut metagenome	724	724
SRR3740831	131112	gut metagenome	723	723
SRR8504659	40729	fish gut metagenome	723	723
ERR1449919	224282	metagenome	720	720
SRR8381899	22707	fish metagenome	720	720
SRR6660006	201027	mosquito metagenome	717	717
SRR8261515	642799	sludge metagenome	717	717
ERR2264926	34557	metagenome	716	716
ERR951894	72191	Calliphora terraenovae	716	716
SRR1524734	57348	root metagenome	716	716
SRR5434527	92214	freshwater metagenome	712	712
ERR2047531	116512	rhizosphere metagenome	711	711
ERR584157	53495	mixed culture	711	711
ERR2208004	23576	Homo sapiens	710	710
SRR6131461	45927	soil metagenome	708	708
SRR7964828	96724	mosquito metagenome	708	708
ERR674165	416662	Homo sapiens	707	707
SRR8279141	54267	Bembidion modestum	707	707
SRR8504622	41681	fish gut metagenome	706	706
SRR2829194	66581	biofilm metagenome	705	705
SRR7136323	73988	freshwater metagenome	705	705
ERR2937435	10766	wastewater metagenome	704	704
ERR1449924	562801	metagenome	703	703
SRR1563080	717377	gut metagenome	703	703
SRR7549671	157094	metagenome	702	702
SRR6513150	45079	freshwater metagenome	701	701
SRR7964871	59750	mosquito metagenome	701	701
ERR571956	124294	Aedes albopictus	700	700
SRR2084009	190677	freshwater metagenome	700	700
SRR2084057	158746	freshwater metagenome	697	697
SRR4280761	286326	rhizosphere metagenome	694	694
SRR4000738	17924	gut metagenome	693	693
SRR3493001	31845	gut metagenome	691	691
SRR8279036	18996	Bembidion punctulatum	690	690
SRR6243707	19595	freshwater metagenome	686	686
SRR7535659	77026	aquatic metagenome	685	685
ERR1894954	489786	metagenome	684	684
SRR6243801	22731	freshwater metagenome	684	684
SRR8392537	36206	feces metagenome	682	682
SRR1342461	193740	Bacteria	680	680
SRR6286199	90191	freshwater metagenome	680	680
SRR1524723	126346	root metagenome	679	679
ERR2212701	22904	metagenomes	678	678
SRR5816710	14396	mixed culture	678	678
ERR2048072	108044	rhizosphere metagenome	677	677
SRR8719666	35393	aerosol metagenome	677	677
SRR2547363	3287120	beach sand metagenome	676	676
ERR1449922	239698	metagenome	675	675
SRR1818703	62136	coral metagenome	675	675
SRR2084021	182714	freshwater metagenome	675	675
ERR951874	78637	Calliphora terraenovae	674	674
SRR7585138	36427	aquatic metagenome	672	672
DRR097727	152346	riverine metagenome	671	671
SRR8279052	18511	Bembidion punctulatum	670	670
SRR2937695	32685	wastewater metagenome	669	669
SRR5816709	34344	mixed culture	669	669
ERR2597168	22535	metagenome	668	668
SRR2096898	33012	wastewater metagenome	668	668
SRR7015435	93090	freshwater metagenome	668	668
SRR1818714	14040	coral metagenome	667	667
SRR4010968	330130	plant metagenome	666	666
SRR5176297	72165	gut metagenome	666	666
SRR5176470	262766	gut metagenome	666	666
SRR6427089	2090	bioreactor metagenome	666	666
SRR8279144	40433	Bembidion modestum	666	666
SRR3112967	127197	aquatic metagenome	665	665
SRR5969159	36836	soil metagenome	664	664
SRR8381893	201256	fish metagenome	664	664
SRR1524702	111173	root metagenome	662	662
SRR1813094	80112	coral metagenome	662	662
ERR1212763	21388	Anas platyrhynchos	661	661
SRR4418065	45277	gut metagenome	660	660
SRR2096901	70401	wastewater metagenome	659	659
SRR3112951	204626	aquatic metagenome	659	659
SRR2096909	56203	wastewater metagenome	657	657
SRR3493070	30625	gut metagenome	656	656
SRR2107445	81788	root metagenome	654	654
SRR6317082	35018	aquatic metagenome	654	654
SRR8709966	60050	wastewater metagenome	654	654
ERR1212891	41153	Anas platyrhynchos	650	650
ERR1101501	98646	uncultured prokaryote	649	649
ERR2739611	65706	air metagenome	649	649
SRR4000781	16535	gut metagenome	649	649
SRR2096893	25845	wastewater metagenome	648	648
SRR7136225	79929	freshwater metagenome	648	648
SRR7964848	67646	mosquito metagenome	646	647
SRR1342460	161390	Bacteria	645	645
SRR2814582	27540	Homo sapiens	645	645
SRR2982887	240464	human metagenome	645	645
SRR1813048	32271	coral metagenome	644	644
ERR526871	114851	fish metagenome	643	643
SRR2084013	202682	freshwater metagenome	642	642
SRR5176456	374565	gut metagenome	639	639
SRR8279056	16518	Bembidion punctulatum	639	639
SRR3112695	92636	aquatic metagenome	638	638
SRR1813687	69239	coral metagenome	637	637
SRR2095038	40234	wastewater metagenome	636	636
ERR2937325	31366	wastewater metagenome	635	635
SRR6488659	137110	gut metagenome	635	635
DRR072509	92415	sludge metagenome	634	634
ERR1447464	177647	metagenome	634	634
SRR2938050	22703	wastewater metagenome	634	634
ERR1447418	159348	metagenome	633	633
ERR1474640	231258	metagenome	633	633
DRR082904	133437	freshwater metagenome	630	630
SRR2937984	21734	wastewater metagenome	630	630
DRR072550	110668	sludge metagenome	629	629
ERR1101503	113649	uncultured prokaryote	629	629
SRR8279132	45480	Bembidion decorum	629	629
SRR6286196	52710	freshwater metagenome	627	627
ERR574420	132357	metagenome	626	626
SRR1653168	80525	bioreactor metagenome	626	626
SRR4280747	116279	rhizosphere metagenome	625	625
SRR7015440	54566	freshwater metagenome	625	625
SRR5176447	247215	gut metagenome	623	623
SRR3113106	80061	aquatic metagenome	622	622
ERR1212802	32546	Anas platyrhynchos	621	621
SRR8261517	333101	sludge metagenome	621	621
SRR502979	7408	metagenome	620	620
ERR1212905	24776	Anas platyrhynchos	619	619
ERR2054738	122865	rhizosphere metagenome	619	619
SRR5176426	530383	gut metagenome	618	618
ERR2046495	206377	rhizosphere metagenome	617	617
SRR7136423	23342	freshwater metagenome	613	613
ERR1212806	23292	Anas platyrhynchos	612	612
ERR2047278	46066	rhizosphere metagenome	612	612
SRR5434528	96453	freshwater metagenome	612	612
SRR5749926	314651	aquatic metagenome	612	612
SRR4039573	80489	aquatic metagenome	611	611
SRR8499480	41275	groundwater metagenome	611	611
ERR2020704	195418	Zea mays	610	610
SRR5113932	76855	gut metagenome	610	610
ERR1212807	23669	Anas platyrhynchos	609	609
SRR2829178	72205	biofilm metagenome	608	608
SRR5176270	245788	aquatic metagenome	608	608
SRR5440366	107168	human gut metagenome	608	608
SRR1813114	60369	coral metagenome	604	604
ERR674123	65184	Homo sapiens	603	603
SRR1342464	160356	Bacteria	603	603
SRR6908838	132307	freshwater metagenome	603	603
SRR7584983	21815	aquatic metagenome	603	603
SRR5749971	141779	aquatic metagenome	601	601
SRR6660005	227480	mosquito metagenome	600	600
SRR3492904	25623	gut metagenome	599	599
SRR7136459	13563	freshwater metagenome	598	598
SRR2087753	443467	freshwater sediment metagenome	597	597
SRR3112770	38047	aquatic metagenome	597	597
SRR7964850	127712	mosquito metagenome	597	597
SRR2084050	135810	freshwater metagenome	595	595
SRR3492945	16065	gut metagenome	594	594
SRR6676182	32280	gut metagenome	594	594
SRR3990374	17789	gut metagenome	593	593
SRR4191734	1690667	aquatic metagenome	593	593
SRR6354223	27204	metagenomes	593	593
SRR1342463	187864	Bacteria	592	592
SRR3145142	1872	frog metagenome	592	592
DRR024558	8876	marine metagenome	591	591
SRR2107428	86633	root metagenome	591	591
SRR3492997	27647	gut metagenome	590	590
SRR5176373	153848	gut metagenome	589	589
SRR6396239	942643	marine metagenome	589	589
ERR2597171	20885	metagenome	588	588
SRR5434532	55014	freshwater metagenome	588	588
SRR5643463	260416	marine metagenome	586	586
SRR5816643	4971	mixed culture	583	583
SRR6317090	33115	aquatic metagenome	583	583
SRR7535661	79777	aquatic metagenome	583	583
SRR2982819	328389	human metagenome	582	582
SRR6308832	19265	freshwater metagenome	581	581
SRR6317110	36527	aquatic metagenome	580	580
ERR2020681	189338	Zea mays	576	576
SRR3000814	63288	floral nectar metagenome	576	576
SRR5176300	256102	gut metagenome	576	576
SRR6340118	106244	freshwater metagenome	575	5152
SRR5816675	8214	mixed culture	573	573
ERR2135027	12927	Homo sapiens	572	572
ERR1801018	60350	unidentified bacterium	571	571
SRR2087898	15985	wastewater metagenome	570	570
SRR8504610	37644	fish gut metagenome	570	570
SRR4280766	152801	rhizosphere metagenome	569	569
DRR072568	84499	sludge metagenome	568	568
ERR2208224	50143	Homo sapiens	567	567
ERR2212623	18854	metagenomes	567	567
ERR1777629	223342	Oncorhynchus mykiss	565	565
SRR6286189	89059	freshwater metagenome	564	564
SRR5176457	337991	gut metagenome	563	563
SRR7535660	76406	aquatic metagenome	562	562
SRR6308973	38115	freshwater metagenome	560	560
ERR2020688	243807	Zea mays	559	559
SRR6908830	141016	freshwater metagenome	559	559
SRR5800547	123988	Sus scrofa	558	558
SRR6354220	43890	metagenomes	558	558
SRR7146777	100829	gut metagenome	558	558
SRR1342462	157019	Bacteria	556	556
ERR1212814	31893	Anas platyrhynchos	554	554
ERR2041276	236930	Rhipicephalus sanguineus	553	553
SRR8510494	137052	feces metagenome	553	553
ERR2740250	57816	pig gut metagenome	552	552
SRR7136476	49332	freshwater metagenome	552	552
SRR2095053	17745	wastewater metagenome	551	551
SRR3138646	26399	riverine metagenome	551	551
ERR574414	96653	metagenome	550	550
ERR1449943	168253	metagenome	548	548
SRR2592958	174332	sediment metagenome	548	548
SRR5581995	17077	plant metagenome	547	547
SRR1636119	15007	human gut metagenome	546	546
SRR8727095	42951	human gut metagenome	546	546
SRR4000730	13617	gut metagenome	545	545
SRR6829511	85201	wastewater metagenome	545	545
SRR8504642	39852	fish gut metagenome	544	544
SRR5176463	419350	gut metagenome	541	541
DRR072528	132988	sludge metagenome	540	540
SRR7029943	14711	aquatic metagenome	540	540
SRR2953336	46917	biofilm metagenome	539	539
ERR440413	100745	metagenome	538	538
SRR5176351	318624	gut metagenome	538	538
SRR5898876	68450	soil metagenome	538	538
SRR7136640	27123	freshwater metagenome	538	538
ERR2048364	66795	rhizosphere metagenome	537	537
SRR5176281	198209	aquatic metagenome	537	537
SRR8698230	81079	fish metagenome	535	535
ERR2052188	190965	rhizosphere metagenome	533	533
SRR7535633	77500	aquatic metagenome	532	532
SRR2085301	261735	wastewater metagenome	531	531
SRR2096894	28912	wastewater metagenome	531	531
SRR2107461	84178	root metagenome	531	531
SRR6513209	190436	freshwater metagenome	531	531
SRR6488685	168072	gut metagenome	530	530
SRR5176323	193829	gut metagenome	529	529
SRR5176451	310653	gut metagenome	529	529
ERR1449958	176857	metagenome	528	528
SRR1734238	70524	aquatic metagenome	528	528
SRR8381901	61907	fish metagenome	527	527
SRR8504611	33109	fish gut metagenome	526	526
SRR8279160	53851	Paederidus rubrothoracicus	525	525
ERR2739604	44492	air metagenome	524	524
SRR2096914	70194	wastewater metagenome	523	523
SRR6008380	84362	marine metagenome	523	523
SRR7098023	26343	gut metagenome	523	523
SRR6675285	70888	anaerobic digester metagenome	521	521
SRR5176382	211492	gut metagenome	520	520
SRR7101105	131010	insect metagenome	520	520
ERR2208143	40364	Homo sapiens	519	519
SRR2095033	39563	wastewater metagenome	519	519
SRR5176425	322826	gut metagenome	519	519
SRR8284981	156862	freshwater metagenome	519	519
SRR6937353	33427	plant metagenome	518	518
SRR2983051	359113	human metagenome	517	517
DRR072603	132087	sludge metagenome	516	516
ERR2226934	125550	uncultured prokaryote	516	516
SRR3493046	14460	gut metagenome	516	516
SRR2006336	81923	ice metagenome	514	514
SRR2320475	489515	biogas fermenter metagenome	512	512
SRR7535662	74233	aquatic metagenome	512	512
SRR5176305	233623	gut metagenome	511	511
SRR5176303	290776	gut metagenome	510	510
SRR4346601	18564	gut metagenome	509	509
SRR6376980	153116	gut metagenome	509	509
SRR3108738	59140	nematode metagenome	507	507
ERR1742553	85398	freshwater metagenome	506	506
SRR5176460	284656	gut metagenome	505	505
SRR6149171	25943	gut metagenome	505	505
SRR7596178	37184	fish metagenome	505	505
ERR2740149	56173	milk metagenome	504	504
SRR2605791	31180	anaerobic digester metagenome	504	504
SRR5176402	225526	gut metagenome	501	501
SRR8504612	31677	fish gut metagenome	501	501
SRR4418111	10731	gut metagenome	499	499
SRR1734252	109549	beach sand metagenome	498	498
SRR1556131	20652	gut metagenome	497	497
SRR5582378	13655	plant metagenome	497	497
ERR1212820	25724	Anas platyrhynchos	496	496
ERR951893	74998	Calliphora terraenovae	496	496
SRR1533993	27763	human gut metagenome	496	496
SRR2084058	161699	freshwater metagenome	496	496
ERR2053461	55994	rhizosphere metagenome	495	495
SRR2592320	40533	sediment metagenome	495	495
SRR8497539	64679	food metagenome	493	493
SRR5377796	155703	biofilm metagenome	492	492
ERR1429953	315219	metagenome	491	491
ERR2597255	21918	metagenome	491	491
SRR5643475	113688	marine metagenome	490	490
SRR7627019	466109	Mus musculus	490	490
SRR5434613	59606	gut metagenome	488	488
SRR8279089	22355	Bembidion varicolor	487	487
SRR8494350	32617	gut metagenome	487	487
ERR1212798	33971	Anas platyrhynchos	486	486
SRR1524738	201757	root metagenome	485	485
SRR5176445	182801	gut metagenome	484	484
SRR5280737	227976	gut metagenome	484	484
SRR5815787	123935	gut metagenome	484	484
SRR2829255	106463	biofilm metagenome	483	483
SRR7596157	33430	fish metagenome	483	483
SRR1563088	593580	gut metagenome	481	481
SRR6676185	34102	gut metagenome	481	481
SRR1524757	98102	root metagenome	480	480
ERR659586	29987	32644	479	479
ERR2208259	67580	Homo sapiens	478	478
ERR2226928	62530	uncultured prokaryote	475	475
SRR1563068	501986	gut metagenome	475	475
SRR2095032	33650	wastewater metagenome	475	476
SRR6997366	35436	Helicobacter pylori	475	475
SRR5025576	71354	soil metagenome	474	474
SRR6317120	37996	aquatic metagenome	474	474
SRR5816707	39883	mixed culture	473	473
SRR7015414	77559	freshwater metagenome	473	473
SRR2482006	53069	mouse gut metagenome	472	472
SRR8381897	198908	fish metagenome	472	472
ERR2045887	54522	rhizosphere metagenome	471	471
ERR883741	15181	Oncorhynchus keta	471	471
SRR7098078	40750	gut metagenome	471	471
DRR100266	67038	bioreactor sludge metagenome	470	470
SRR7101114	183617	insect metagenome	470	470
SRR1523641	48819	root metagenome	468	468
SRR5461292	58453	freshwater metagenome	467	467
SRR5800633	164509	metagenome	467	467
SRR2541828	1613889	wetland metagenome	463	463
SRR2982822	237604	human metagenome	463	463
SRR3139956	147130	human gut metagenome	463	463
SRR7136502	39131	freshwater metagenome	463	463
ERR2740131	57766	milk metagenome	462	462
ERR3139695	72267	Bos taurus	462	462
SRR8664732	53088	air metagenome	462	462
SRR3647134	601912	soil metagenome	461	461
SRR7015399	77049	freshwater metagenome	461	461
SRR2829201	23253	plastisphere metagenome	460	460
SRR2982832	132385	human metagenome	460	460
SRR6513170	107078	freshwater metagenome	460	460
SRR8698350	54015	biofilm metagenome	460	460
DRR072525	333823	sludge metagenome	459	459
ERR1212752	23939	Anas platyrhynchos	459	459
SRR5176454	353235	gut metagenome	459	459
SRR1174196	1309493	activated sludge metagenome	458	458
SRR5176437	490212	gut metagenome	458	458
SRR6513163	90091	freshwater metagenome	458	458
SRR6937337	30672	plant metagenome	458	458
SRR1524593	70314	root metagenome	457	457
SRR6676173	26940	gut metagenome	457	457
SRR7545077	83292	marine metagenome	457	457
SRR1813098	61145	coral metagenome	456	456
SRR8719652	41714	aerosol metagenome	456	456
DRR072518	89209	sludge metagenome	455	455
SRR1524677	116553	root metagenome	455	455
SRR3598207	440416	freshwater metagenome	455	455
SRR6660004	183470	mosquito metagenome	455	455
ERR1449959	244873	metagenome	454	454
ERR1955693	86054	metagenome	454	454
SRR1734236	89142	beach sand metagenome	453	453
SRR2839848	206687	lake water metagenome	453	453
SRR3598169	106762	freshwater metagenome	453	453
SRR5113935	108328	gut metagenome	453	453
SRR6676175	32959	gut metagenome	453	453
SRR1524709	58845	root metagenome	452	452
SRR7098021	45267	gut metagenome	452	452
SRR7890075	99028	aquatic metagenome	452	452
SRR2107441	102589	root metagenome	451	451
ERR951891	84230	Calliphora terraenovae	450	450
SRR4446770	205255	freshwater metagenome	449	449
SRR6427096	1603	bioreactor metagenome	448	448
SRR7964911	120902	mosquito metagenome	448	448
SRR8381925	206865	fish metagenome	448	448
SRR8560807	107048	bioreactor metagenome	448	448
ERR2047735	292201	rhizosphere metagenome	447	447
SRR6286201	107737	freshwater metagenome	446	446
SRR3647171	195050	soil metagenome	445	445
SRR5749907	471209	aquatic metagenome	445	445
SRR7136219	74679	freshwater metagenome	445	445
SRR6457119	84260	marine metagenome	444	444
SRR7818434	26090	activated sludge metagenome	444	444
SRR7596165	36753	fish metagenome	443	443
SRR7596213	36747	fish metagenome	443	443
ERR1474620	116809	metagenome	442	442
SRR5176357	179132	gut metagenome	442	442
SRR7535658	77132	aquatic metagenome	441	441
ERR1201397	58095	metagenome	440	440
DRR024557	4356	marine metagenome	439	439
ERR2047939	76443	rhizosphere metagenome	439	439
SRR3113055	153488	aquatic metagenome	439	439
SRR4346583	58096	gut metagenome	439	439
SRR8698325	21463	biofilm metagenome	439	439
SRR2096902	48760	wastewater metagenome	438	438
SRR7964886	79397	mosquito metagenome	438	438
ERR2046917	127257	rhizosphere metagenome	437	437
SRR3672949	17571	gut metagenome	437	437
SRR2096915	61503	wastewater metagenome	436	436
SRR8583428	58071	soil metagenome	436	436
SRR7101148	139643	insect metagenome	435	435
ERR2049562	154297	rhizosphere metagenome	434	434
SRR2839859	245467	lake water metagenome	434	435
SRR2107476	76140	root metagenome	432	432
SRR7544188	63307	freshwater metagenome	432	432
SRR2084016	118538	freshwater metagenome	431	431
SRR3032419	38379	sediment metagenome	431	431
SRR6513169	63444	freshwater metagenome	431	431
SRR1813092	71517	coral metagenome	430	430
SRR3598166	172887	freshwater metagenome	430	430
SRR4039623	190710	aquatic metagenome	430	430
SRR5176355	232218	gut metagenome	430	430
SRR1813677	122922	coral metagenome	429	429
SRR6317084	31702	aquatic metagenome	429	429
ERR1447453	216951	metagenome	427	427
SRR3145148	18518	frog metagenome	427	427
SRR5486476	28133	plant metagenome	427	427
SRR1524751	83177	root metagenome	426	426
DRR072486	124341	sludge metagenome	425	425
SRR6908831	132707	freshwater metagenome	425	425
SRR7627461	67912	metagenome	425	425
DRR082897	87960	groundwater metagenome	423	423
SRR6513207	10952	freshwater metagenome	423	423
ERR951902	116134	Calliphora terraenovae	422	422
SRR6513161	153810	freshwater metagenome	422	422
SRR7964888	74073	mosquito metagenome	422	422
ERR2739618	50228	air metagenome	421	421
SRR1507069	26409	bioreactor sludge metagenome	421	421
SRR5176328	351731	gut metagenome	421	421
SRR2082651	32865	human gut metagenome	420	420
SRR6508151	47644	human metagenome	420	420
DRR072444	137599	sludge metagenome	419	419
SRR1818708	21915	coral metagenome	418	418
ERR526857	109379	fish metagenome	417	417
SRR1601429	7317	leaf metagenome	417	417
SRR6075137	43517	gut metagenome	417	417
SRR1240193	42841	gut metagenome	416	416
SRR6317106	36300	aquatic metagenome	416	416
SRR2937985	13656	wastewater metagenome	415	415
SRR3598160	500065	freshwater metagenome	415	415
SRR8698239	20895	insect metagenome	415	415
SRR1819186	41228	coral metagenome	413	413
SRR3990368	22034	gut metagenome	413	413
SRR5582404	30232	plant metagenome	412	412
SRR8496233	91752	biofilm metagenome	412	412
SRR8269869	53231	sediment metagenome	411	411
SRR2072209	1423386	gut metagenome	410	410
SRR1813783	89106	coral metagenome	409	409
ERR1212755	17756	Anas platyrhynchos	408	408
ERR2493586	96367	Glechoma hederacea	408	408
ERR578816	298274	Solanum lycopersicum	407	407
ERR1553583	778106	metagenome	406	406
SRR7136413	136382	freshwater metagenome	406	406
DRR072602	95322	sludge metagenome	405	405
ERR2046447	63127	rhizosphere metagenome	405	405
SRR1568257	239363	pig gut metagenome	404	404
SRR2084020	117517	freshwater metagenome	404	404
ERR1101444	111473	uncultured prokaryote	403	403
ERR1960721	35652	skin metagenome	403	403
SRR5861538	139599	soil metagenome	401	401
ERR1449923	244733	metagenome	399	399
ERR2134483	22846	Homo sapiens	399	399
ERR3162761	87252	metagenome	399	399
ERR1777624	238337	Oncorhynchus mykiss	397	397
ERR2053765	89687	rhizosphere metagenome	397	397
SRR2829236	57182	biofilm metagenome	397	397
ERR2860728	49084	human metagenome	396	396
SRR1524454	118724	root metagenome	396	396
ERR526813	29127	fish metagenome	395	395
SRR2829260	81177	plastisphere metagenome	394	394
SRR3000859	138804	floral nectar metagenome	394	394
ERR1294810	473574	metagenome	393	393
SRR1524396	108080	root metagenome	393	393
SRR1524456	84475	root metagenome	393	393
SRR3990357	16540	gut metagenome	393	393
DRR100277	43722	bioreactor sludge metagenome	392	392
SRR3145146	2242	frog metagenome	392	392
SRR5176427	316980	gut metagenome	392	392
SRR2925652	53216	wastewater metagenome	391	391
SRR5562986	5540	plant metagenome	391	391
ERR904481	71294	metagenome	390	390
SRR2829214	44517	biofilm metagenome	390	390
SRR2982993	252818	human metagenome	390	390
SRR7535694	74493	aquatic metagenome	390	390
ERR2046841	267716	rhizosphere metagenome	389	389
SRR7608610	85265	food fermentation metagenome	389	389
SRR1554334	48795	freshwater metagenome	387	387
SRR3108732	148911	nematode metagenome	387	387
SRR6173481	24585	aquatic metagenome	387	387
SRR1524755	94210	root metagenome	386	386
SRR5176449	449921	gut metagenome	386	386
SRR3598114	232311	freshwater metagenome	385	385
SRR7293987	154626	biofilter metagenome	385	385
DRR075560	68440	food fermentation metagenome	384	384
ERR2739606	66898	air metagenome	384	384
SRR2829202	13904	plastisphere metagenome	384	384
SRR4280786	95421	rhizosphere metagenome	384	384
SRR2082646	48866	human gut metagenome	383	383
SRR2983011	134616	human metagenome	383	383
SRR6674924	120213	human metagenome	383	383
SRR4446764	229036	freshwater metagenome	382	382
SRR6841704	854556	feces metagenome	381	936
SRR5434530	65937	freshwater metagenome	379	379
SRR6317105	37102	aquatic metagenome	379	379
SRR3493045	12388	gut metagenome	378	378
SRR3218283	108670	human metagenome	377	377
ERR1742550	86132	freshwater metagenome	375	375
ERR1994832	103583	unidentified bacterium	375	375
ERR2049696	158266	rhizosphere metagenome	375	375
SRR1556137	18670	gut metagenome	375	375
SRR2829237	46863	biofilm metagenome	375	375
SRR6829527	51100	wastewater metagenome	375	375
SRR4000734	12583	gut metagenome	374	374
SRR6286195	73425	freshwater metagenome	374	374
SRR7544144	61478	freshwater metagenome	374	374
SRR8504609	37760	fish gut metagenome	374	374
SRR8698256	28973	fish metagenome	374	374
ERR1449960	230927	metagenome	373	373
SRR5380472	577498	plant metagenome	373	373
SRR5382583	577790	plant metagenome	373	373
SRR7640796	37878	metagenome	373	373
SRR6309062	35901	freshwater metagenome	372	372
ERR1101445	96110	uncultured prokaryote	371	371
ERR1414424	457264	marine metagenome	371	371
ERR2041287	153922	Rhipicephalus sanguineus	371	371
ERR2264900	63189	metagenome	370	370
SRR3141604	25279	riverine metagenome	370	370
ERR2014748	33700	Homo sapiens	369	369
SRR8300777	21698	feces metagenome	369	369
SRR8504646	21215	fish gut metagenome	369	369
SRR3492930	3376	gut metagenome	368	368
SRR5176431	215537	gut metagenome	366	366
ERR2048045	102136	rhizosphere metagenome	365	365
ERR674214	49648	Heptageniidae environmental sample	365	365
ERR951913	49648	Heptageniidae environmental sample	365	365
SRR2982875	81930	human metagenome	364	364
SRR4280754	143322	rhizosphere metagenome	364	364
SRR7545092	66508	marine metagenome	364	364
ERR1742561	119744	freshwater metagenome	363	363
ERR2041262	172658	Rhipicephalus sanguineus	363	363
SRR4000746	24552	gut metagenome	363	363
SRR6998838	50872	freshwater metagenome	363	363
SRR6998841	18564	freshwater metagenome	363	363
DRR075558	173094	food fermentation metagenome	362	362
SRR2095058	27936	wastewater metagenome	362	362
DRR072451	59134	sludge metagenome	361	361
ERR2046611	310953	rhizosphere metagenome	361	361
SRR1524745	78312	root metagenome	361	361
SRR8650503	66665	subsurface metagenome	361	361
ERR1101525	98000	uncultured prokaryote	360	360
DRR072524	134808	sludge metagenome	359	359
ERR2049770	225248	rhizosphere metagenome	359	359
SRR8279049	29500	Bembidion punctulatum	359	359
SRR5578706	30911	plant metagenome	358	358
ERR688205	29845	Metrosideros polymorpha	356	356
SRR2829346	67888	biofilm metagenome	356	356
SRR3598119	143164	freshwater metagenome	356	356
SRR3748022	4118	gut metagenome	356	356
SRR4346618	31194	gut metagenome	356	356
SRR2982920	93940	human metagenome	355	355
SRR2479939	78805	gut metagenome	354	354
SRR8284945	161668	freshwater metagenome	354	354
ERR440370	113605	metagenome	353	353
SRR2075959	3338734	fish gut metagenome	353	353
SRR6429005	43348	soil metagenome	353	353
SRR8560806	102739	bioreactor metagenome	353	353
ERR952825	101001	soil metagenome	352	352
SRR4418066	24226	gut metagenome	352	352
SRR8279124	98521	Bembidion decorum	352	352
DRR064981	16376	floral nectar metagenome	350	350
ERR674216	28374	Heptageniidae environmental sample	350	350
ERR951915	28374	Heptageniidae environmental sample	350	350
SRR2982758	84874	human metagenome	350	350
SRR4418088	4288	gut metagenome	350	350
ERR883736	63746	Oncorhynchus keta	349	349
SRR2925655	19559	wastewater metagenome	349	349
SRR7101160	190566	insect metagenome	349	349
ERR522638	34687	human gut metagenome	348	348
SRR3598201	115224	freshwater metagenome	348	348
SRR6486731	37783	gut metagenome	348	348
SRR5176419	469111	gut metagenome	347	347
SRR5749913	551698	aquatic metagenome	347	347
ERR904471	36260	metagenome	346	346
SRR5898880	155599	soil metagenome	346	346
SRR6354295	46142	metagenomes	346	346
SRR1196958	57299	human gut metagenome	345	345
SRR1524586	84697	root metagenome	345	345
SRR5280734	142544	gut metagenome	345	345
SRR7584987	30949	aquatic metagenome	345	345
SRR8727090	29754	human gut metagenome	345	345
ERR2937426	41602	wastewater metagenome	344	344
SRR1524618	79030	root metagenome	344	344
SRR2095051	16512	wastewater metagenome	344	344
SRR8476238	24826	sludge metagenome	344	344
ERR3280241	14386	dust metagenome	343	343
SRR1524463	34465	root metagenome	343	343
SRR1560363	147215	freshwater sediment metagenome	343	343
SRR7293990	146290	biofilter metagenome	343	345
ERR1447457	208670	metagenome	342	342
SRR3990369	21172	gut metagenome	342	342
SRR4446766	189817	freshwater metagenome	342	342
SRR7015400	40934	freshwater metagenome	342	342
SRR8709997	18893	wastewater metagenome	342	343
ERR2046723	216944	rhizosphere metagenome	341	341
SRR3176893	523027	hydrocarbon metagenome	341	341
SRR7101106	138413	insect metagenome	341	341
ERR2740247	47742	pig gut metagenome	340	340
SRR1813544	54902	coral metagenome	340	340
ERR2048286	168019	rhizosphere metagenome	339	339
SRR2829288	68054	freshwater metagenome	339	339
SRR2938009	28356	wastewater metagenome	339	339
SRR3112391	26389	riverine metagenome	339	339
SRR7101123	135789	insect metagenome	338	338
ERR2051682	146423	rhizosphere metagenome	337	337
SRR2829198	46146	biofilm metagenome	337	337
SRR1524799	46693	root metagenome	336	336
SRR2829306	50259	biofilm metagenome	336	336
SRR4418112	17819	gut metagenome	336	336
SRR5749905	369993	aquatic metagenome	336	336
SRR8504613	36607	fish gut metagenome	336	336
ERR2052717	81100	rhizosphere metagenome	335	335
ERR488769	4457	mouse gut metagenome	335	335
SRR1653120	79877	bioreactor metagenome	335	335
SRR5857383	25027	human metagenome	335	335
SRR7535638	77897	aquatic metagenome	335	335
ERR348718	41813	metagenome sequence	334	334
SRR3598159	301837	freshwater metagenome	334	334
SRR7535639	79911	aquatic metagenome	334	334
SRR8350955	86222	phyllosphere metagenome	333	333
ERR2740306	56706	pig gut metagenome	332	332
SRR5461290	58997	marine metagenome	332	332
SRR6317089	34641	aquatic metagenome	332	332
SRR4418047	57083	gut metagenome	331	331
SRR322758	4963	Homo sapiens	330	330
SRR4280768	150625	rhizosphere metagenome	330	330
ERR2937354	12062	wastewater metagenome	329	329
SRR1524679	77548	root metagenome	329	329
SRR3990389	20287	gut metagenome	328	328
SRR5749839	140645	aquatic metagenome	328	328
SRR3138535	25706	riverine metagenome	327	327
SRR5898884	99992	soil metagenome	327	327
SRR6457186	81474	marine metagenome	327	327
ERR2740230	59229	pig gut metagenome	326	326
ERR2740239	48298	pig gut metagenome	326	326
SRR2829205	65024	biofilm metagenome	326	326
SRR2982897	93594	human metagenome	326	326
SRR5643476	144134	marine metagenome	326	326
SRR6814711	545733	aquatic metagenome	326	326
SRR8133492	17428	skin metagenome	326	326
SRR8279050	56637	Bembidion punctulatum	325	325
ERR1102049	24951	cellular organisms	324	324
SRR5643480	256031	marine metagenome	324	324
SRR8279136	38464	Bembidion modestum	324	324
SRR8698305	56670	fish metagenome	324	324
ERR574415	125453	metagenome	323	323
SRR5643396	122245	marine metagenome	323	323
SRR6488677	184491	gut metagenome	323	323
ERR2047687	152944	rhizosphere metagenome	322	322
SRR1556132	16009	gut metagenome	322	322
SRR4002167	108550	bovine gut metagenome	322	322
SRR7890081	198288	aquatic metagenome	322	322
SRR8698395	115259	biofilm metagenome	322	322
ERR1794453	159161	Pristionchus pacificus	321	321
SRR2982891	166915	human metagenome	321	321
SRR5176401	349886	gut metagenome	321	321
SRR7029858	7776	aquatic metagenome	321	321
ERR1212920	49522	Anas platyrhynchos	320	320
SRR3112922	46047	aquatic metagenome	320	320
SRR8279166	31341	Paederidus rubrothoracicus	320	320
ERR2226960	722357	uncultured prokaryote	319	319
SRR2096903	35263	wastewater metagenome	319	319
SRR7410648	29674	skin metagenome	319	319
SRR7890077	98005	aquatic metagenome	319	319
SRR8726977	15782	human gut metagenome	319	319
DRR057424	43514	anaerobic digester metagenome	318	318
SRR6317085	32379	aquatic metagenome	318	318
ERR2937344	37032	wastewater metagenome	317	317
SRR4039597	43887	aquatic metagenome	317	317
SRR8664743	50488	air metagenome	317	317
ERR1212888	23459	Anas platyrhynchos	316	316
SRR1240182	49002	gut metagenome	316	316
ERR2047294	43413	rhizosphere metagenome	315	315
SRR1818707	21955	coral metagenome	315	315
SRR3118983	35564	aquatic metagenome	315	315
SRR5364610	79623	plant metagenome	315	315
SRR6674925	3508	human metagenome	315	315
SRR8394891	127444	zebrafish metagenome	315	315
SRR4039598	57476	aquatic metagenome	314	314
SRR5898887	104293	soil metagenome	314	314
SRR6069269	167759	soil metagenome	314	314
DRR072465	66634	sludge metagenome	312	312
ERR2048400	59698	rhizosphere metagenome	312	312
SRR2084054	170586	freshwater metagenome	312	312
SRR2938011	28029	wastewater metagenome	312	312
DRR024556	5399	marine metagenome	311	311
ERR2660609	73369	uncultured prokaryote	311	311
ERR2937411	22274	wastewater metagenome	311	311
SRR1971383	11270	uncultured bacterium	311	311
SRR2084062	194541	freshwater metagenome	311	311
SRR4002178	90335	bovine gut metagenome	311	311
SRR5643471	148017	marine metagenome	311	311
SRR6149141	36184	gut metagenome	311	311
SRR2829231	74156	plastisphere metagenome	310	310
SRR4002169	70945	bovine gut metagenome	310	310
SRR7596172	41889	fish metagenome	310	310
SRR8669539	20465	Homo sapiens	310	310
SRR8669573	5336	Pongo abelii	310	310
SRR2982760	60085	human metagenome	309	309
SRR3492943	22665	gut metagenome	309	309
SRR6513151	183665	freshwater metagenome	309	309
ERR2937348	30232	wastewater metagenome	308	308
SRR1303696	26189	sediment metagenome	308	308
ERR2264820	53740	metagenome	307	307
SRR2095054	17442	wastewater metagenome	307	307
SRR5000940	45485	plant metagenome	307	307
SRR7964883	128136	mosquito metagenome	307	307
SRR8279131	16162	Bembidion decorum	307	307
DRR072422	121150	sludge metagenome	306	306
ERR1742554	90646	freshwater metagenome	306	306
ERR2047507	128834	rhizosphere metagenome	306	306
SRR2006330	132978	ice metagenome	306	306
SRR5380329	261923	plant metagenome	306	306
SRR5382557	261910	plant metagenome	306	306
SRR6998515	7557	freshwater metagenome	306	306
ERR526860	183883	fish metagenome	305	305
SRR1507067	23953	bioreactor sludge metagenome	305	305
SRR5176450	247989	gut metagenome	305	305
SRR584305	877	fish metagenome	305	305
ERR2226953	90629	uncultured prokaryote	304	304
SRR2084042	173597	freshwater metagenome	304	304
SRR6286194	54208	freshwater metagenome	304	304
SRR5019368	67588	soil metagenome	303	303
SRR7890037	27762	aquatic metagenome	303	303
SRR1303693	33143	sediment metagenome	302	302
SRR1926196	115480	insect gut metagenome	302	302
SRR5176277	207940	aquatic metagenome	302	302
SRR5861539	225625	soil metagenome	301	301
SRR6317121	37346	aquatic metagenome	301	301
SRR8381916	46722	fish metagenome	301	301
ERR2208081	50487	Homo sapiens	300	300
ERR584149	66422	mixed culture	300	300
SRR1567620	19922	human gut metagenome	300	300
SRR1812458	1894	gut metagenome	300	300
SRR6829522	41871	wastewater metagenome	300	300
ERR2212617	29153	metagenomes	299	299
SRR3112865	72498	aquatic metagenome	299	299
SRR3113016	154569	aquatic metagenome	299	299
ERR1212749	56375	Anas platyrhynchos	298	298
ERR3280258	12058	dust metagenome	298	298
SRR1818479	57340	coral metagenome	298	298
SRR4002183	91614	bovine gut metagenome	298	298
SRR6339750	21038	freshwater metagenome	298	427
SRR786664	18867	gut metagenome	298	298
SRR3141609	25359	riverine metagenome	297	297
SRR8316366	82609	uncultured bacterium	297	297
SRR8557684	4979	human milk metagenome	297	297
ERR2740359	57973	pig gut metagenome	296	296
SRR6149158	39385	gut metagenome	296	296
SRR6674912	150679	human metagenome	296	296
SRR786659	19820	gut metagenome	296	296
ERR2046829	166765	rhizosphere metagenome	295	295
ERR768846	18428	indoor metagenome	295	295
SRR2085295	325143	wastewater metagenome	295	295
SRR4280739	93467	rhizosphere metagenome	295	295
SRR5564137	60098	rhizosphere metagenome	295	295
SRR6983876	47265	freshwater metagenome	295	295
SRR2829235	56247	biofilm metagenome	294	294
SRR5176327	121386	gut metagenome	294	294
SRR6488660	184534	gut metagenome	294	294
ERR2134280	46991	Homo sapiens	293	293
ERR2937365	12937	wastewater metagenome	293	293
SRR2983316	1859032	freshwater metagenome	293	293
SRR3189861	1860045	freshwater metagenome	293	293
SRR3598112	232992	freshwater metagenome	293	293
SRR7420748	27623	soil metagenome	293	293
SRR7596140	38892	fish metagenome	293	293
SRR2938902	11313	insect metagenome	292	292
SRR8560799	107514	bioreactor metagenome	292	292
ERR2739623	67141	air metagenome	290	290
ERR3279757	62887	metagenome	290	290
SRR2083937	329905	freshwater metagenome	290	290
SRR3598121	164794	freshwater metagenome	290	290
SRR5800543	41669	Sus scrofa	290	290
SRR8279140	26235	Bembidion modestum	290	290
ERR2937428	44535	wastewater metagenome	289	289
SRR1813113	78208	coral metagenome	289	289
SRR2982973	56779	human metagenome	289	289
[truncated: 21,850 more rows]
